# Supplementary material for: Coordinated miRNA/mRNA Expression Profiles for Understanding Breed-Specific Metabolic Characters of Liver between Erhualian and Large White Pigs
Source: PLoS One. 2012 Jun 12;7(6):e38716. doi: 10.1371/journal.pone.0038716 (PMC3373568; doi:10.1371/journal.pone.0038716)
Supplement: Table S1 — All conserved miRNAs detected by sequencing with RPM >10. (XLS) [file pone.0038716.s001.xls]

## Sheet: Table S1 
Table S1 all conserved miRNAs detected by sequencing
miRNA	LW(RPM)	EHL(RPM)	log2(EHL/LW)
miR-148a	456125	424008	-0.104697
miR-101	152086	184112	0.275007
miR-143-3p	123684	128397	0.0565835
miR-122	67902	65941	-0.0439433
miR-30a-5p	36850	38805	0.0703893
miR-21	20905	21852	0.0703893
miR-30c	14537	13518	-0.104697
miR-192	13455	16161	0.263034
miR-27b	12485	13548	0.124328
miR-24	12023	13296	0.15056
miR-30d	10881	10052	-0.120294
miR-194	10333	11605	0.163499
let-7f	9080	8161	-0.152003
miR-26a	9032	8448	-0.0892673
miR-152	8620	6568	-0.395929
miR-30e-5p	8141	8566	0.0703893
miR-140*	7398	7031	-0.0740006
miR-126	6639	7022	0.0840643
let-7a	6266	5998	-0.0588937
miR-93	6125	6975	0.189034
miR-26b	5217	5225	0
miR-25	4870	5586	0.201634
miR-191	4393	4247	-0.0439433
miR-106b	4267	5106	0.263034
miR-103	2922	2848	-0.0439433
miR-29a	2827	3319	0.226509
miR-186	2432	3050	0.321928
miR-126*	2413	3374	0.485427
miR-23b	2376	1967	-0.268817
miR-99a	2358	2609	0.15056
miR-375	2315	1549	-0.577767
miR-199a-5p	2246	2218	-0.0144996
miR-221	2202	1781	-0.304006
miR-451	2056	3165	0.62293
miR-199a-3p	1947	1765	-0.136062
miR-30b-5p	1841	2087	0.176323
miR-30e-3p	1761	1415	-0.321928
miR-30a-3p	1757	1911	0.124328
miR-151-3p	1740	1804	0.0565835
miR-381	1677	1440	-0.217591
miR-744	1608	1475	-0.120294
miR-532-5p	1600	2202	0.464668
miR-423-3p	1561	1318	-0.251539
miR-145	1543	1398	-0.136062
let-7c	1355	1414	0.0565835
miR-574	1072	570	-0.915936
miR-222	1050	688	-0.599462
miR-182	968	896	-0.104697
miR-193b	933	1136	0.286881
miR-500	907	1299	0.516015
miR-127	906	767	-0.234465
let-7i	905	927	0.0285692
miR-378	903	1249	0.464668
miR-125b	855	929	0.124328
let-7g	808	882	0.124328
miR-28-3p	780	783	0
miR-320	780	822	0.0703893
miR-142-3p	773	802	0.0565835
miR-23a	766	847	0.15056
miR-100	746	1170	0.650765
miR-204	710	615	-0.200913
miR-1307	697	1015	0.545968
miR-374b-5p	564	386	-0.535332
miR-505	542	560	0.0426443
miR-425-5p	529	430	-0.304006
let-7e	512	582	0.189034
miR-148a*	487	549	0.176323
miR-125a	476	629	0.400538
miR-331-3p	465	516	0.15056
miR-99b	458	528	0.201634
let-7b	448	469	0.0703893
miR-30c*	428	500	0.226509
miR-140	427	666	0.641546
miR-423-5p	395	363	-0.120294
miR-92a	395	446	0.176323
miR-151-5p	341	338	-0.0144996
miR-660	335	509	0.604071
miR-27a	331	389	0.226509
miR-139	320	276	-0.217591
miR-4332-3p	319	139	-1.18442
miR-10a	316	340	0.111031
miR-200b	305	374	0.298658
miR-7	301	255	-0.251539
miR-874	297	189	-0.643856
miR-455-3p	284	300	0.0840643
miR-365-3p	269	289	0.0976108
miR-130a	255	261	0.0285692
miR-221*	247	244	-0.0144996
miR-142	234	212	-0.136062
miR-107	220	225	0.0285692
miR-199b	208	240	0.201634
miR-192*	192	246	0.356144
miR-885-5p	175	130	-0.434403
miR-130b	175	220	0.333424
miR-885-3p	173	148	-0.217591
miR-340	162	173	0.0976108
miR-455-5p	159	196	0.31034
miR-769	155	160	0.0565835
miR-194*	153	193	0.333424
miR-181c	143	125	-0.200913
miR-676-3p	140	180	0.356144
miR-15a	139	137	-0.0144996
miR-2320	139	142	0.0285692
miR-183	138	193	0.485427
miR-296	136	144	0.0703893
miR-361-5p	136	144	0.0840643
miR-29b	136	185	0.443607
miR-128	134	141	0.0703893
miR-155	133	585	2.1375
miR-326	129	136	0.0703893
miR-215	120	164	0.454176
miR-106b*	109	136	0.321928
miR-132	107	76	-0.494109
miR-324	102	111	0.124328
miR-28-5p	94	113	0.263034
miR-362	83	143	0.790772
miR-218	81	100	0.31034
miR-1271	77	59	-0.37707
miR-32	75	82	0.124328
miR-122*	75	89	0.250962
miR-98	72	69	-0.0588937
miR-144*	71	94	0.400538
miR-1274b	69	53	-0.37707
miR-190	69	124	0.847997
miR-188-5p	69	141	1.02857
miR-133a	67	129	0.948601
miR-532-3p	65	81	0.298658
miR-590	65	106	0.704872
miR-19a	64	97	0.594549
miR-92b-3p	59	39	-0.577767
miR-27a*	58	51	-0.184425
miR-200c	57	45	-0.321928
miR-421	53	36	-0.556393
miR-2887	49	23	-1.08927
miR-331-5p	49	41	-0.234465
miR-497	49	55	0.176323
miR-339-5p	48	53	0.163499
miR-330-3p	47	37	-0.321928
miR-425-3p	47	54	0.214125
miR-181a*	45	32	-0.514573
miR-491-5p	45	36	-0.340075
miR-143-5p	45	55	0.286881
miR-301a	44	61	0.464668
miR-181b	42	48	0.189034
miR-195	42	50	0.238787
miR-136*	41	40	-0.0439433
miR-335	41	67	0.713696
miR-144	41	86	1.07039
miR-324-3p	40	42	0.0565835
miR-29a*	40	55	0.464668
miR-148b	35	28	-0.340075
miR-361-3p	35	37	0.0976108
miR-485-3p	34	18	-0.943416
miR-486	34	35	0.0426443
miR-652	33	16	-1.05889
miR-141	33	27	-0.286304
miR-99a*	33	40	0.263034
miR-145*	33	41	0.321928
miR-664-5p	32	31	-0.0439433
miR-17-5p	32	41	0.367371
miR-335*	32	49	0.62293
miR-146a	31	19	-0.713119
miR-363	30	22	-0.415037
miR-29c	30	36	0.275007
miR-135	29	36	0.321928
miR-19b	29	39	0.400538
miR-374b-3p	27	24	-0.200913
miR-376b	26	24	-0.0892673
miR-454	26	29	0.189034
miR-328	26	31	0.250962
miR-4332-5p	25	9	-1.51457
miR-429	25	37	0.526069
miR-99b-3p	24	31	0.389567
miR-21*	22	15	-0.621488
miR-130b*	21	22	0.0565835
miR-184	21	59	1.48543
miR-874*	19	12	-0.643856
miR-7*	19	22	0.189034
miR-26b*	19	23	0.263034
miR-739	17	10	-0.761213
miR-181d	17	19	0.137504
miR-34c	16	11	-0.514573
miR-181c*	16	13	-0.321928
miR-1249	16	14	-0.120294
miR-210	16	31	0.963474
let-7e*	15	14	-0.0892673
miR-1296	15	15	-0.0291463
miR-10a*	15	16	0.137504
miR-20	14	18	0.389567
miR-1343	14	21	0.594549
miR-193a-5p	13	24	0.831877
miR-193a-3p	13	19	1.23879
miR-150	12	9	-0.415037
miR-4336-3p	12	11	-0.217591
miR-181a	12	12	0.0426443
miR-802	12	21	0.807355
miR-129	12	22	0.871844
miR-582-5p	12	33	1.42223
miR-2904-3p	11	7	-0.621488
miR-376a*	11	12	0.137504
miR-152*	11	13	0.226509
miR-16	11	15	0.422233
miR-491-3p	11	15	0.443607
miR-301b	11	16	0.933573
miR-2904	10	6	-0.761213
miR-504	10	18	0.871844
miR-345-3p	8	10	0.367371
miR-136	8	11	0.432959
miR-193b*	6	10	0.632268
miR-582-3p	5	13	1.47508
miR-216	3	19	2.71589
