# Supplementary material for: Coordinated miRNA/mRNA Expression Profiles for Understanding Breed-Specific Metabolic Characters of Liver between Erhualian and Large White Pigs
Source: PLoS One. 2012 Jun 12;7(6):e38716. doi: 10.1371/journal.pone.0038716 (PMC3373568; doi:10.1371/journal.pone.0038716)
Supplement: Table S2 — List of all DEGs selected at FDR<10%. (XLS) [file pone.0038716.s002.xls]

## Sheet: Table S2 all DEGs at FDR<10%
Table S2 all DEGs at FDR<10%
Accession number	Gene symbol	log2(EHL/LW)	Description	p-value	FDR (%)
GI_194043651	DPP10	-4.32	dipeptidyl-peptidase 10	0.000717407	0
GI_194041987	GSTO2	-2.94	glutathione S-transferase omega 2	0.0126168	0
GI_74378552	BST1	-2.74	bone marrow stromal cell antigen 1	0.000182142	0
GI_115547619	MS4A7	-2.64	membrane-spanning 4-domains, subfamily A, member 4	0.00978598	2.04549
GI_194041756	CYP2C42	-2.64		0.0846768	4.09098
GI_115545545	CYP7A1	-2.47	cytochrome P450, family 7, subfamily A, polypeptide 1	0.0383506	2.04549
GI_115554816	HSD17B6	-2.32	hydroxysteroid (17-beta) dehydrogenase 6 homolog (mouse)	0.0016711	2.04549
GI_156148256	MUC13	-2.32	mucin 13, cell surface associated	0.0791701	3.5881
GI_115553219	HAMP	-2.18	hepcidin antimicrobial peptide	0.00617237	2.04549
GI_194041080	PARP14	-2.18	poly (ADP-ribose) polymerase family, member 14	0.0188982	3.5881
GI_87224775	C5orf37	-2.18	chromosome 5 open reading frame 37	0.0277278	6.36087
GI_112780948	MAN2A1	-2.12	mannosidase, alpha, class 2A, member 1	0.00667127	2.04549
GI_21547765	BFSP1	-2.12	beaded filament structural protein 1, filensin	0.0270967	2.04549
GI_59822565	ARRB2	-2.12	arrestin, beta 2	0.0788583	6.36087
GI_115553505	LGALS3	-2.06	lectin, galactoside-binding, soluble, 3	0.0928377	4.6313
GI_182807202	AHSP	-2.06	erythroid associated factor	0.0317657	2.04549
GI_46178944	SNAPC3	-2.06	small nuclear RNA activating complex, polypeptide 3, 50kDa	0.00187075	0
GI_84133026	DOPEY2	-2	dopey family member 2	0.00387361	2.04549
GI_182504077	SLC17A3	-1.94	solute carrier family 17 (sodium phosphate), member 3	0.00800766	2.04549
GI_115549705	CASP1	-1.89	caspase 1, apoptosis-related cysteine peptidase (interleukin 1, beta, convertase)	0.0298887	2.22881
GI_182881524	TMSB15A	-1.89	thymosin beta 15a	0.000350716	2.04549
GI_47523649	TMOD3	-1.89	tropomodulin 3 (ubiquitous)	0.0598469	2.62812
GI_74365943	METTL23	-1.89		0.0766063	6.9631
GI_90237931	NCAPG	-1.89	non-SMC condensin I complex, subunit G	0.00275829	2.04549
GI_194045068	SRPX	-1.84	sushi-repeat-containing protein, X-linked	8.85247e-05	0
GI_40483819	DNAJB1	-1.84	DnaJ (Hsp40) homolog, subfamily B, member 1	0.10212	4.09098
GI_112768817	DLGAP5	-1.79	discs, large (Drosophila) homolog-associated protein 5	0.00339862	2.04549
GI_115552826	HIST1H2BD	-1.79	histone cluster 1, H2bd	0.0358486	4.6313
GI_183044490	BAZ1B	-1.79	bromodomain adjacent to zinc finger domain, 1B	0.0662984	6.36087
GI_40839759	NDC80	-1.79	NDC80 homolog, kinetochore complex component (S. cerevisiae)	0.00664296	2.04549
GI_59828620	NDEL1	-1.79	nudE nuclear distribution gene E homolog (A. nidulans)-like 1	0.0189297	3.5881
GI_74364251	CCDC99	-1.79	coiled-coil domain containing 99	0.0339198	6.36087
GI_115552703	CNOT4	-1.74	CCR4-NOT transcription complex, subunit 4	0.028483	6.36087
GI_181227780	ROBO2	-1.74	roundabout, axon guidance receptor, homolog 2 (Drosophila)	0.00118219	2.04549
GI_187672042	SLC16A7	-1.74	solute carrier family 16, member 7 (monocarboxylic acid transporter 2)	0.0211704	4.6313
GI_194044202	ANK1	-1.74	ankyrin 1, erythrocytic	0.000873626	2.04549
GI_77593711	CD300C	-1.74	CD300c molecule	0.0512363	6.36087
GI_112746564	CPM	-1.69	carboxypeptidase M	0.0378405	4.6313
GI_115549041	B4GALT5	-1.69	UDP-Gal:betaGlcNAc beta 1,4- galactosyltransferase, polypeptide 5	0.011164	2.04549
GI_178511590	C12orf4	-1.69	chromosome 12 open reading frame 4	0.072409	6.36087
GI_37796673	CLCA2	-1.69	chloride channel accessory 2	0.000234293	0
GI_46179537	C13orf34	-1.69	chromosome 13 open reading frame 34	0.0183415	2.04549
GI_59827481	GIT2	-1.69	G protein-coupled receptor kinase interacting ArfGAP 2	0.0451623	6.9631
GI_115548330	RPL27A	-1.64	ribosomal protein L27a	0.00589224	2.04549
GI_183160473	PPEF1	-1.64	protein phosphatase, EF-hand calcium binding domain 1	0.229787	9.40972
GI_194037123	ADIPOQ	-1.64	adiponectin, C1Q and collagen domain containing	0.0192091	6.36087
GI_211578366	HUS1	-1.64	HUS1 checkpoint homolog (S. pombe)	0.000179438	2.04549
GI_48726423	CBR3	-1.64	carbonyl reductase 3	0.000484696	2.04549
GI_54506548	SPC24	-1.64	SPC24, NDC80 kinetochore complex component, homolog (S. cerevisiae)	0.00667698	2.04549
GI_108796051	TNNI1	-1.6	troponin I type 1 (skeletal, slow)	0.0331674	2.10941
GI_194042694	CDCA2	-1.6	cell division cycle associated 2	0.000358763	2.04549
GI_52350727	MND1	-1.6	meiotic nuclear divisions 1 homolog (S. cerevisiae)	0.00622435	2.04549
GI_115550066	FADS1	-1.56	fatty acid desaturase 1	0.0164322	6.9631
GI_282721139	CCNB1	-1.56	cyclin B1	0.000132174	0
GI_47523195	USP18	-1.56	ubiquitin specific peptidase 18	0.0616692	3.5881
GI_77595153	OGFRL1	-1.56	opioid growth factor receptor-like 1	0.000182704	0
GI_115545664	SLPI	-1.51	secretory leukocyte peptidase inhibitor	0.0442171	4.09098
GI_115550349	HMMR	-1.51	hyaluronan-mediated motility receptor (RHAMM)	0.00373167	2.04549
GI_116335990	CLTA	-1.51	clathrin, light chain (Lca)	0.0432419	6.36087
GI_194038204	CHD1L	-1.51	chromodomain helicase DNA binding protein 1-like	0.0122718	6.36087
GI_40420989	TNFRSF10A	-1.51	tumor necrosis factor receptor superfamily, member 10a	0.0032881	2.62812
GI_40803624	EGFLAM	-1.51	EGF-like, fibronectin type III and laminin G domains	0.00344461	2.04549
GI_72286708	BIVM	-1.51	basic, immunoglobulin-like variable motif containing	0.0484636	6.36087
GI_112772783	KRTCAP3	-1.47	keratinocyte associated protein 3	0.0104352	6.9631
GI_115548255	GPR160	-1.47	G protein-coupled receptor 160	0.010368	2.62812
GI_21547014	CENPE	-1.47	centromere protein E, 312kDa	0.00283347	2.04549
GI_29287186	ASB8	-1.47	ankyrin repeat and SOCS box-containing 8	0.0337391	6.36087
GI_47523093	TOPOII	-1.43	tumor protein p53 inducible protein 11	0.000523379	2.04549
GI_59773069	CENPF	-1.43	centromere protein N	0.0177688	2.62812
GI_59790275	LAMA3	-1.43	laminin, alpha 3	0.0643004	4.09098
GI_74362575	LOC100156355	-1.43		0.0452148	6.9631
GI_11501180	TSPAN16	-1.4	tetraspanin 16	0.0331599	3.5881
GI_221026745	GSTM1	-1.4	glutathione S-transferase mu 1	0.0301485	4.6313
GI_34979587	TREM1	-1.4	triggering receptor expressed on myeloid cells 1	0.00193129	2.04549
GI_40437549	TMCO6	-1.4	transmembrane and coiled-coil domains 6	0.122309	9.40972
GI_59809931	TPX2	-1.4	TPX2, microtubule-associated, homolog (Xenopus laevis)	0.0142293	4.09098
GI_112781507	PCSK5	-1.36	proprotein convertase subtilisin/kexin type 5	0.0010496	2.04549
GI_115547172	GINS1	-1.36	GINS complex subunit 1 (Psf1 homolog)	0.0106556	3.5881
GI_182615971	CC2D2A	-1.36	coiled-coil and C2 domain containing 2A	0.0261205	4.09098
GI_183018546	ARMCX6	-1.36	armadillo repeat containing, X-linked 6	0.0104244	4.6313
GI_183042029	ESCO2	-1.36	establishment of cohesion 1 homolog 2 (S. cerevisiae)	0.0102242	2.62812
GI_224995592	PBK	-1.36	PDZ binding kinase	0.000455516	2.04549
GI_87238801	CAND2	-1.36	cullin-associated and neddylation-dissociated 2 (putative)	0.00158947	2.04549
GI_90231917	CALHM2	-1.36	calcium homeostasis modulator 2	0.0490031	4.6313
GI_115547668	ATP5H	-1.32	ATP synthase, H+ transporting, mitochondrial F0 complex, subunit d	0.0406243	3.5881
GI_59820329	DIS3	-1.32	DIS3 mitotic control homolog (S. cerevisiae)	0.00637357	3.5881
GI_77599235	COL6A3	-1.32	collagen, type VI, alpha 3	0.0237	6.9631
GI_90245398	IMPA2	-1.32	inositol(myo)-1(or 4)-monophosphatase 2	0.00022789	2.04549
GI_115551989	CDC20	-1.29	cell division cycle 20 homolog (S. cerevisiae)	0.0322855	3.5881
GI_116338716	DUT	-1.29	deoxyuridine triphosphatase	0.021704	2.22881
GI_182460705	CDHR5	-1.29		0.00366894	2.04549
GI_194041032	TMEM44	-1.29	transmembrane protein 44	0.00219454	2.04549
GI_74358902	LOC100152890	-1.29		0.0527377	6.9631
GI_74371908	FYB	-1.29	FYN binding protein (FYB-120/130)	0.00941315	2.04549
GI_112779111	FAM54A	-1.25	family with sequence similarity 54, member A	0.0140793	2.22881
GI_146289835	LAPTM5	-1.25	lysosomal multispanning membrane protein 5	0.0181621	2.62812
GI_194038409	AKAP5	-1.25	A kinase (PRKA) anchor protein 5	0.0106154	2.04549
GI_217314906	NME4	-1.25	non-metastatic cells 4, protein expressed in	0.00102952	2.04549
GI_221036014	CASP8AP2	-1.25	caspase 8 associated protein 2	0.0193941	6.36087
GI_40483035	CYB5RL	-1.25	cytochrome b5 reductase-like	0.0150458	2.62812
GI_40829995	ANO10	-1.25	anoctamin 10	0.0433365	6.36087
GI_46174134	PQLC3	-1.25	PQ loop repeat containing 3	0.0198505	3.5881
GI_46180687	PRMT10	-1.25		0.0153595	4.09098
GI_59820341	ALOX12	-1.25	arachidonate 12-lipoxygenase	0.043141	4.09098
GI_74365706	ARID1B	-1.25	AT rich interactive domain 1B (SWI1-like)	0.0289177	6.36087
GI_87220720	PDE2A	-1.25	phosphodiesterase 2A, cGMP-stimulated	0.0218925	3.5881
GI_90241484	ITPRIPL2	-1.25	inositol 1,4,5-triphosphate receptor interacting protein-like 2	0.0220632	3.5881
GI_115552127	NCAPH	-1.22	non-SMC condensin I complex, subunit H	0.00204849	2.04549
GI_115554875	IFI44	-1.22	interferon-induced protein 44	0.0346632	4.09098
GI_34156445	DDX21	-1.22	DEAD (Asp-Glu-Ala-Asp) box polypeptide 21	0.0397256	6.9631
GI_40422768	FAM114A1	-1.22	family with sequence similarity 114, member A1	0.0728806	6.9631
GI_40832804	BRDT	-1.22	bromodomain, testis-specific	0.00877381	3.5881
GI_56711363	B3GNT4	-1.22	UDP-GlcNAc:betaGal beta-1,3-N-acetylglucosaminyltransferase 4	0.046399	6.36087
GI_66775020	CCK	-1.22	cholecystokinin	0.0385888	6.36087
GI_112767689	COL12A1	-1.18	collagen, type XII, alpha 1	0.0443011	6.36087
GI_115546094	C20orf3	-1.18	chromosome 20 open reading frame 3	0.039074	6.36087
GI_183098584	SNRPA1	-1.18	small nuclear ribonucleoprotein polypeptide A'	0.100462	9.40972
GI_21549919	NANS	-1.18	N-acetylneuraminic acid synthase	0.00225359	2.10941
GI_40802354	PTPRC	-1.18	protein tyrosine phosphatase, receptor type, C	0.0939241	9.40972
GI_46181495	MRPS11	-1.18	mitochondrial ribosomal protein S11	0.0454106	4.09098
GI_74364274	FEN1	-1.18	flap structure-specific endonuclease 1	0.100359	6.9631
GI_87212211	ADORA2B	-1.18	adenosine A2b receptor	0.0239297	2.97799
GI_112751393	SKP2	-1.15	S-phase kinase-associated protein 2 (p45)	0.0306195	9.40972
GI_115546602	SGOL1	-1.15	shugoshin-like 1 (S. pombe)	0.0159698	2.62812
GI_115546626	RCN2	-1.15	reticulocalbin 2, EF-hand calcium binding domain	0.0260437	3.5881
GI_115549073	PARP1	-1.15	poly (ADP-ribose) polymerase 1	0.144068	9.40972
GI_182593449	ADAMTS5	-1.15	ADAM metallopeptidase with thrombospondin type 1 motif, 5	0.0360601	6.36087
GI_182811544	BHLHE40	-1.15	basic helix-loop-helix family, member e40	0.042023	6.36087
GI_194040558	POSTN	-1.15	periostin, osteoblast specific factor	0.00263309	2.97799
GI_194044096	DDHD2	-1.15	DDHD domain containing 2	0.00872353	2.04549
GI_21551886	RINT1	-1.15	RAD50 interactor 1	0.0126074	4.09098
GI_34168100	GTPBP10	-1.15	GTP-binding protein 10 (putative)	0.0166271	6.9631
GI_51314093	MED31	-1.15	mediator complex subunit 31	0.0424251	6.9631
GI_115550645	ZNF394	-1.12	zinc finger protein 394	0.00346712	2.04549
GI_115553802	VPS72	-1.12	vacuolar protein sorting 72 homolog (S. cerevisiae)	0.0119672	3.5881
GI_182860869	ANPEP	-1.12	alanyl (membrane) aminopeptidase	0.035516	6.36087
GI_194037139	Tpd52	-1.12	tripeptidyl peptidase I	0.0137927	4.09098
GI_40407058	C6orf106	-1.12	chromosome 6 open reading frame 106	0.0202288	6.36087
GI_59783167	SPC25	-1.12	SPC25, NDC80 kinetochore complex component, homolog (S. cerevisiae)	0.00143883	2.04549
GI_59816184	RPL37A	-1.12	ribosomal protein L37a	0.00214559	2.97799
GI_74362077	METAP1	-1.12	methionyl aminopeptidase 1	0.0624342	6.9631
GI_87238719	C4orf17	-1.12	chromosome 4 open reading frame 17	0.0290388	6.36087
GI_115552954	CDK11A	-1.09		0.0138443	6.36087
GI_146287663	GNA14	-1.09	guanine nucleotide binding protein (G protein), alpha 14	0.0503471	6.9631
GI_183140169	IP6K2	-1.09	inositol hexakisphosphate kinase 2	0.0330512	6.9631
GI_46174626	ZMAT3	-1.09	zinc finger, matrin type 3	0.00397725	3.5881
GI_46178466	PARD3	-1.09	par-3 partitioning defective 3 homolog (C. elegans)	0.000376273	2.04549
GI_54510150	NES	-1.09	nestin	5.61891e-05	2.04549
GI_74365578	CYP2C49	-1.09		0.0357841	6.9631
GI_115550976	ZBTB8OS	-1.06	zinc finger and BTB domain containing 8 opposite strand	0.0106834	3.5881
GI_146286632	ALDH9A1	-1.06	aldehyde dehydrogenase 9 family, member A1	0.0384768	6.36087
GI_183090361	TEP1	-1.06	telomerase-associated protein 1	0.0481936	9.40972
GI_194043657	DDX18	-1.06	DEAD (Asp-Glu-Ala-Asp) box polypeptide 18	0.0171919	4.6313
GI_29280003	MLL	-1.06	myeloid/lymphoid or mixed-lineage leukemia (trithorax homolog, Drosophila)	0.0611746	6.9631
GI_115554535	GTF3A	-1.03	general transcription factor IIIA	0.0240154	6.9631
GI_182722621	CARD11	-1.03	caspase recruitment domain family, member 11	0.0288251	6.36087
GI_194035671	NUDCD1	-1.03	NudC domain containing 1	0.0068696	3.5881
GI_194036728	TGS1	-1.03	trimethylguanosine synthase homolog (S. cerevisiae)	0.0348415	4.09098
GI_40444392	PDGFRL	-1.03	platelet-derived growth factor receptor-like	0.00358032	2.10941
GI_40797845	CTPS	-1.03	CTP synthase	0.041827	6.9631
GI_40802627	ATAD5	-1.03	ATPase family, AAA domain containing 5	0.00824863	3.5881
GI_46167629	CCNB3	-1.03	cyclin B3	0.0231292	3.5881
GI_46177235	NAALADL2	-1.03	N-acetylated alpha-linked acidic dipeptidase-like 2	0.00707553	2.22881
GI_59777935	GPR143	-1.03	G protein-coupled receptor 143	0.00421127	2.22881
GI_74254872	UBE2C	-1.03	ubiquitin-conjugating enzyme E2C	0.000387192	2.04549
GI_115545908	ITPKA	-1	inositol 1,4,5-trisphosphate 3-kinase A	0.035594	6.9631
GI_115552405	ZNF829	-1	zinc finger protein 829	0.000207166	2.04549
GI_14659921	NRIP1	-1	nuclear receptor interacting protein 1	0.000792232	2.04549
GI_161425415	NEO1	-1	neogenin homolog 1 (chicken)	0.0337769	9.40972
GI_194043008	RBM19	-1	RNA binding motif protein 19	0.0496987	4.6313
GI_37792566	FMNL2	-1	formin-like 2	0.0188901	6.9631
GI_47522621	LGALS9	-1	lectin, galactoside-binding, soluble, 9	0.0121615	3.5881
GI_59784573	SLC25A33	-1	solute carrier family 25, member 33	0.0656905	8.42488
GI_74254034	DENND2D	-1	DENN/MADD domain containing 2D	0.00970703	6.9631
GI_90229609	MPDZ	-1	multiple PDZ domain protein	0.06322	8.10014
GI_90232589	EGLN3	-1	egl nine homolog 3 (C. elegans)	0.0458346	6.9631
GI_17526130	ZNF438	-0.97	zinc finger protein 438	0.0112683	3.5881
GI_194038333	SERPINA1	-0.97	serpin peptidase inhibitor, clade A (alpha-1 antiproteinase, antitrypsin), member 1	0.0163663	4.09098
GI_34156051	PRKAB2	-0.97	protein kinase, AMP-activated, beta 2 non-catalytic subunit	0.0018077	2.22881
GI_40415731	CLSPN	-0.97	claspin homolog (Xenopus laevis)	0.0125474	3.5881
GI_40837934	PLK4	-0.97	polo-like kinase 4 (Drosophila)	0.00516748	2.97799
GI_46176445	ACL	-0.97	ATP citrate lyase	0.0224823	6.36087
GI_46181017	MAP4	-0.97	microtubule-associated protein 4	0.0328826	6.9631
GI_49342823	SCPEP1	-0.97	serine carboxypeptidase 1	0.0906221	9.40972
GI_49344337	HSPBAP1	-0.97	HSPB (heat shock 27kDa) associated protein 1	0.00687476	2.22881
GI_74366901	CASP4	-0.97	caspase 4, apoptosis-related cysteine peptidase	0.0613825	6.36087
GI_74380432	MANBA	-0.97	mannosidase, beta A, lysosomal	0.00251943	2.10941
GI_90238802	ARHGAP19	-0.97	Rho GTPase activating protein 19	0.0179816	4.6313
GI_112747701	IFNGR2	-0.94	interferon gamma receptor 2 (interferon gamma transducer 1)	0.0469165	6.9631
GI_112771574	LOC100153048	-0.94		0.0356301	6.9631
GI_115545769	PLCD1	-0.94		0.00123793	2.22881
GI_115546320	CPNE3	-0.94	copine III	0.00579935	4.09098
GI_115549378	CDIPT	-0.94	CDP-diacylglycerol--inositol 3-phosphatidyltransferase (phosphatidylinositol synthase)	0.0298815	6.36087
GI_115551602	PLK1	-0.94	polo-like kinase 1 (Drosophila)	0.00132178	2.04549
GI_141521453	AURKA	-0.94	aurora kinase A	0.00103603	2.04549
GI_194042329	ENPP1	-0.94	ectonucleotide pyrophosphatase/phosphodiesterase 1	0.024065	6.9631
GI_46167942	GLYAT	-0.94	glycine-N-acyltransferase	0.0702578	6.9631
GI_59818850	CUL9	-0.94	cullin 9	0.00158191	2.97799
GI_74379200	PARP15	-0.94	poly (ADP-ribose) polymerase family, member 15	0.0585563	9.40972
GI_87210571	CC2D1B	-0.94	coiled-coil and C2 domain containing 1B	0.00358458	2.10941
GI_183162675	APCDD1	-0.92	adenomatosis polyposis coli down-regulated 1	0.0143381	6.36087
GI_194036131	SLC27A3	-0.92	solute carrier family 27 (fatty acid transporter), member 3	0.000979766	2.04549
GI_194042357	RRM2	-0.92	ribonucleotide reductase M2 polypeptide	0.110583	9.40972
GI_37793369	SUPT3H	-0.92	suppressor of Ty 3 homolog (S. cerevisiae)	0.0478471	9.40972
GI_40799519	DMD	-0.92	dystrophin	0.039396	6.9631
GI_40800519	MPZL3	-0.92	myelin protein zero-like 3	0.00368753	2.10941
GI_59791038	PPP1R3E	-0.92	protein phosphatase 1, regulatory (inhibitor) subunit 3E	0.014284	3.5881
GI_59819581	LOC100153777	-0.92		0.0344878	6.9631
GI_59822489	ZCCHC11	-0.92	zinc finger, CCHC domain containing 11	0.0645996	9.40972
GI_84124435	CCNE1	-0.92	cyclin E1	0.0115259	6.36087
GI_116340320	MAP2K5	-0.89	mitogen-activated protein kinase kinase 5	0.0265214	6.9631
GI_14201238	C14orf126	-0.89	chromosome 14 open reading frame 126	0.00608182	4.09098
GI_181324057	WISP3	-0.89	WNT1 inducible signaling pathway protein 3	0.093421	9.40972
GI_183059141	INVS	-0.89	inversin	0.0237315	6.9631
GI_183067036	BACE1	-0.89	beta-site APP-cleaving enzyme 1	0.00989067	6.36087
GI_183141727	FGFR4	-0.89	fibroblast growth factor receptor 4	0.034201	6.9631
GI_220993434	KIAA1704	-0.89	KIAA1704	0.0403489	6.9631
GI_40796599	ALS2	-0.89	amyotrophic lateral sclerosis 2 (juvenile)	0.0274506	4.6313
GI_46177058	EIF2AK4	-0.89	eukaryotic translation initiation factor 2 alpha kinase 4	4.94733e-05	2.04549
GI_59774388	SLC24A5	-0.89	solute carrier family 24, member 5	0.00725901	2.97799
GI_59811681	EIF2B1	-0.89	eukaryotic translation initiation factor 2B, subunit 1 alpha, 26kDa	0.0240972	6.9631
GI_74260699	CYFIP1	-0.89	cytoplasmic FMR1 interacting protein 1	0.000220118	2.04549
GI_74374151	GLT8D2	-0.89	glycosyltransferase 8 domain containing 2	0.00869219	4.6313
GI_74375403	GNG7	-0.89	guanine nucleotide binding protein (G protein), gamma 7	0.00523716	3.5881
GI_74381029	CLUAP1	-0.89	clusterin associated protein 1	0.0134255	6.36087
GI_87219198	EHBP1	-0.89	EH domain binding protein 1	0.0180888	6.9631
GI_115551245	WDR21	-0.86	WD repeat domain 21A	0.0142383	4.09098
GI_115553810	SYK	-0.86	spleen tyrosine kinase	0.00343101	2.97799
GI_115554563	PLCL2	-0.86	phospholipase C-like 2	0.000202639	2.04549
GI_209361545	VPS26B	-0.86	vacuolar protein sorting 26 homolog B (S. pombe)	0.00798675	3.5881
GI_4995880	MCOLN2	-0.86	mucolipin 2	0.0434851	6.9631
GI_59823456	rfc1	-0.86	replication factor C (activator 1) 1, 145kDa	0.0775367	9.40972
GI_74379427	UTP15	-0.86	UTP15, U3 small nucleolar ribonucleoprotein, homolog (S. cerevisiae)	0.111765	9.40972
GI_87239041	RANBP17	-0.86	RAN binding protein 17	0.0545385	9.40972
GI_90231970	ADCK4	-0.86	aarF domain containing kinase 4	0.0135639	6.36087
GI_90232649	CALML4	-0.86	calmodulin-like 4	0.015906	4.09098
GI_115546062	RAD51AP1	-0.84	RAD51 associated protein 1	0.00231248	2.22881
GI_115547023	C9orf125	-0.84	chromosome 9 open reading frame 125	0.0078219	4.6313
GI_115550912	DHRS4	-0.84	dehydrogenase/reductase (SDR family) member 4	0.0321673	6.9631
GI_115552173	MLL5	-0.84	myeloid/lymphoid or mixed-lineage leukemia 5 (trithorax homolog, Drosophila)	0.0404421	8.10014
GI_117784149	STXBP6	-0.84	syntaxin binding protein 6 (amisyn)	0.107629	9.40972
GI_14660755	APC7	-0.84	scavenger receptor class A, member 3	0.0267066	6.9631
GI_178568236	SVIL	-0.84	supervillin	0.0161299	4.6313
GI_182885138	C2orf34	-0.84	chromosome 2 open reading frame 34	0.0305595	6.36087
GI_183092688	GDPD3	-0.84	glycerophosphodiester phosphodiesterase domain containing 3	0.0743846	8.42488
GI_194037575	TMEM194A	-0.84	transmembrane protein 194A	3.78166e-05	2.04549
GI_40833303	JMJD1B	-0.84	jumonji domain containing 1B	0.0357958	6.9631
GI_46180632	CD24	-0.84	CD24 molecule	0.0181776	6.36087
GI_47522875	AQP1	-0.84	aquaporin 1 (Colton blood group)	0.0207162	6.36087
GI_54513235	KARS	-0.84	lysyl-tRNA synthetase	0.0195511	6.9631
GI_54526436	RH	-0.84	Rh blood group, CcEe antigens	0.0604225	9.40972
GI_62461807	ITGB3	-0.84	integrin, beta 3 (platelet glycoprotein IIIa, antigen CD61)	0.0211797	6.9631
GI_87229766	SMPD3	-0.84	sphingomyelin phosphodiesterase 3, neutral membrane (neutral sphingomyelinase II)	0.0103382	4.6313
GI_115553576	HBXIP	-0.81	hepatitis B virus x interacting protein	0.00548003	3.5881
GI_115553993	AKR1C3	-0.81	aldo-keto reductase family 1, member C3 (3-alpha hydroxysteroid dehydrogenase, type II)	0.00394997	3.5881
GI_182864663	ACAA2	-0.81	acetyl-Coenzyme A acyltransferase 2	0.00186526	3.5881
GI_183019784	SRSF5	-0.81		0.00993026	4.09098
GI_194036374	TBL1X	-0.81	T-cell, immune regulator 1, ATPase, H+ transporting, lysosomal V0 subunit A3	0.00727566	4.09098
GI_33292624	TMEM135	-0.81	transmembrane protein 135	0.089096	9.40972
GI_40481102	NGEF	-0.81	neuronal guanine nucleotide exchange factor	0.0816636	9.40972
GI_49353897	REST	-0.81	RE1-silencing transcription factor	0.0712789	9.40972
GI_54519689	SETD4	-0.81	SET domain containing 4	0.093561	9.40972
GI_59825813	PM20D2	-0.81	peptidase M20 domain containing 2	0.0937249	9.40972
GI_74363315	RNF8	-0.81	ring finger protein 8	0.0564548	9.40972
GI_90231025	CLCN4	-0.81	chloride channel 4	0.0135571	6.36087
GI_90241359	RIOK1	-0.81	RIO kinase 1 (yeast)	0.105287	9.40972
GI_112754817	UBC	-0.79	ubiquitin C	0.0706582	9.40972
GI_115550981	RPS15A	-0.79	ribosomal protein S15a	0.000725706	2.62812
GI_115551177	SLC25A30	-0.79	solute carrier family 25, member 30	0.00791169	3.5881
GI_115551511	ORC1	-0.79	solute carrier family 25 (mitochondrial carrier; ornithine transporter) member 15	0.0079462	4.6313
GI_115552129	GINS3	-0.79	GINS complex subunit 3 (Psf3 homolog)	0.00650286	4.6313
GI_115554664	AGZP1	-0.79		0.0306995	6.36087
GI_194043933	CHN1	-0.79	chimerin (chimaerin) 1	0.00582583	3.5881
GI_28577955	PLA2R1	-0.79	phospholipase A2 receptor 1, 180kDa	0.0588493	9.40972
GI_46179922	DARS2	-0.79	aspartyl-tRNA synthetase 2, mitochondrial	0.0129106	6.9631
GI_52351293	USP6NL	-0.79	USP6 N-terminal like	0.0753313	9.40972
GI_59790705	HTRA1	-0.79	HtrA serine peptidase 1	0.019419	6.9631
GI_59806776	ZFYVE27	-0.79	zinc finger, FYVE domain containing 27	0.0599122	9.40972
GI_74258660	VPS13C	-0.79	vacuolar protein sorting 13 homolog C (S. cerevisiae)	0.00654576	3.5881
GI_74380687	KIAA0753	-0.79	KIAA0753	0.0192429	6.9631
GI_87238727	MED27	-0.79	mediator complex subunit 27	0.0153884	6.9631
GI_90239394	LOC100153047	-0.79		0.0346891	6.9631
GI_112780648	IRF8	-0.76	interferon regulatory factor 8	0.0183032	6.9631
GI_115547095	SETX	-0.76	senataxin	0.00483241	3.5881
GI_115551399	CREBZF	-0.76	CREB/ATF bZIP transcription factor	0.00208088	3.5881
GI_115552033	IDH2	-0.76	isocitrate dehydrogenase 2 (NADP+), mitochondrial	0.0262543	6.9631
GI_115552796	EMB	-0.76	embigin homolog (mouse)	0.00419608	3.5881
GI_115554165	PCNA	-0.76	proliferating cell nuclear antigen	0.00616434	4.6313
GI_115555360	C15orf41	-0.76	chromosome 15 open reading frame 41	0.0177701	6.36087
GI_181222420	TNFRSF1A	-0.76	tumor necrosis factor receptor superfamily, member 1A	0.0727241	9.40972
GI_181273494	SCAPER	-0.76	S phase cyclin A-associated protein in the ER	0.00614383	3.5881
GI_181315252	BAZ1A	-0.76	bromodomain adjacent to zinc finger domain, 1A	0.0642955	9.40972
GI_194037008	GTF2H5	-0.76	general transcription factor IIH, polypeptide 5	0.0296943	6.9631
GI_194037010	AHI1	-0.76	Abelson helper integration site 1	0.0304178	8.10014
GI_40391276	PAF1	-0.76	peroxisomal membrane protein 3, 35kDa	0.0453155	9.40972
GI_40802366	DHX35	-0.76	DEAH (Asp-Glu-Ala-His) box polypeptide 35	0.0128626	6.9631
GI_40836180	CHEK1	-0.76	CHK1 checkpoint homolog (S. pombe)	0.00982166	6.36087
GI_47522761	SCARB1	-0.76	scavenger receptor class B, member 1	0.00063072	2.97799
GI_54533310	EYA3	-0.76	eyes absent homolog 3 (Drosophila)	0.0192815	6.9631
GI_59810615	ANXA87	-0.76	anaphase promoting complex subunit 7	0.0239723	6.36087
GI_74371335	COG6	-0.76	component of oligomeric golgi complex 6	0.00274061	3.5881
GI_74375078	KIF23	-0.76	kinesin family member 23	0.00270555	3.5881
GI_115546233	MCM6	-0.74	minichromosome maintenance complex component 6	0.028387	6.9631
GI_115547452	DHDH	-0.74	dihydrodiol dehydrogenase (dimeric)	0.0110453	6.9631
GI_115554220	OSCP1	-0.74	chromosome 1 open reading frame 102	0.0183136	4.6313
GI_115554977	DICER1	-0.74	dicer 1, ribonuclease type III	0.00707842	6.9631
GI_15031958	NELF	-0.74	nasal embryonic LHRH factor	0.0346568	9.40972
GI_40799668	ADA	-0.74	adenosine deaminase	0.0101582	6.36087
GI_40836024	FGD4	-0.74	FYVE, RhoGEF and PH domain containing 4	0.0167917	6.9631
GI_46174394	MACF1	-0.74	microtubule-actin crosslinking factor 1	0.0221728	6.9631
GI_54521308	MATN2	-0.74	matrilin 2	0.0175425	6.9631
GI_54534776	HOMER2	-0.74	homer homolog 2 (Drosophila)	0.0210925	6.9631
GI_90236196	GALNT7	-0.74	UDP-N-acetyl-alpha-D-galactosamine:polypeptide N-acetylgalactosaminyltransferase 7 (GalNAc-T7)	0.0233532	6.9631
GI_115547092	PHKA2	-0.71	phosphorylase kinase, alpha 2 (liver)	0.08056	9.40972
GI_115550692	NOL11	-0.71	nucleolar protein 11	0.0672124	9.40972
GI_115552079	LIG4	-0.71	ligase IV, DNA, ATP-dependent	0.0385253	6.9631
GI_115553812	MAPRE2	-0.71	microtubule-associated protein, RP/EB family, member 2	0.0154489	6.9631
GI_115555361	SH3BGRL	-0.71	SH3 domain binding glutamic acid-rich protein like	0.05418	9.40972
GI_162287024	MX1	-0.71	myxovirus (influenza virus) resistance 1, interferon-inducible protein p78 (mouse)	0.0172703	8.10014
GI_166915511	GNG12	-0.71	guanine nucleotide binding protein (G protein), gamma 12	0.0026178	3.5881
GI_183062497	VPS33B	-0.71	vacuolar protein sorting 33 homolog B (yeast)	0.0473994	9.40972
GI_194034473	INHBA	-0.71	inhibin, beta A	0.0159423	6.9631
GI_194039646	ATL3	-0.71	atlastin GTPase 3	0.0173973	6.36087
GI_34165945	NAPEPLD	-0.71	N-acyl phosphatidylethanolamine phospholipase D	0.0514562	9.40972
GI_40796544	GLMN	-0.71	glomulin, FKBP associated protein	0.0290654	6.9631
GI_40803868	CCL8	-0.71	chemokine (C-C motif) ligand 8	0.0102835	6.36087
GI_46173113	FEZ1	-0.71	fasciculation and elongation protein zeta 1 (zygin I)	0.00685109	6.9631
GI_46176835	RNPEP	-0.71	arginyl aminopeptidase (aminopeptidase B)	0.0107645	4.6313
GI_46181250	NOC4L	-0.71	nucleolar complex associated 4 homolog (S. cerevisiae)	0.00312619	4.09098
GI_46181600	EXOC8	-0.71	exocyst complex component 8	0.025692	6.9631
GI_59818123	C16orf73	-0.71	chromosome 16 open reading frame 73	0.0108292	6.36087
GI_74376117	DOCK5	-0.71	dedicator of cytokinesis 5	0.00915051	6.9631
GI_87211694	ZNF577	-0.71	zinc finger protein 577	0.0746153	9.40972
GI_90232509	AIP	-0.71	aryl hydrocarbon receptor interacting protein	0.00554699	3.5881
GI_10874722	PHLPP1	-0.69	PH domain and leucine rich repeat protein phosphatase	0.0503331	9.40972
GI_112777869	C14orf145	-0.69	chromosome 14 open reading frame 145	0.00728556	6.36087
GI_115547758	C7orf36	-0.69	chromosome 7 open reading frame 36	0.00581973	4.09098
GI_115550206	CWC25	-0.69		0.00289239	3.5881
GI_178498585	SLC4A7	-0.69	solute carrier family 4, sodium bicarbonate cotransporter, member 7	0.00665472	3.5881
GI_182572973	RHOBTB3	-0.69	Rho-related BTB domain containing 3	0.0344351	9.40972
GI_194018671	DMP1	-0.69	dentin matrix acidic phosphoprotein 1	0.00210909	3.5881
GI_194034172	DOCK8	-0.69	dedicator of cytokinesis 8	0.00461976	4.6313
GI_194035310	FOXJ3	-0.69	forkhead box J3	0.00992036	6.9631
GI_194043620	RPL26	-0.69	ribosomal protein L26	0.0541595	9.40972
GI_40801800	RTN4	-0.69	reticulon 4	0.0550367	9.40972
GI_59781147	CDKAL1	-0.69	CDK5 regulatory subunit associated protein 1-like 1	0.00805709	6.36087
GI_74379528	MAPT	-0.69	microtubule-associated protein tau	0.0295041	6.9631
GI_87207447	CORIN	-0.69	corin, serine peptidase	0.0193835	6.9631
GI_87229313	VMO1	-0.69	vitelline membrane outer layer 1 homolog (chicken)	0.00538992	4.09098
GI_90237704	C11orf24	-0.69	chromosome 11 open reading frame 24	0.00472504	6.36087
GI_115552057	RALA	-0.67	v-ral simian leukemia viral oncogene homolog A (ras related)	0.00417292	3.5881
GI_182476750	EIF4A2	-0.67	eukaryotic translation initiation factor 4A, isoform 2	0.00259208	3.5881
GI_182565244	ZCCHC7	-0.67	zinc finger, CCHC domain containing 7	0.00516186	4.6313
GI_194035549	PHF20L1	-0.67	PHD finger protein 20-like 1	0.00242946	4.09098
GI_194035846	GEMIN5	-0.67	gem (nuclear organelle) associated protein 5	0.0113228	6.9631
GI_194042939	C12orf5	-0.67	chromosome 12 open reading frame 5	0.012814	6.36087
GI_40837514	EIF4ENIF1	-0.67	eukaryotic translation initiation factor 4E nuclear import factor 1	0.00723352	6.9631
GI_45845855	USP19	-0.67	ubiquitin specific peptidase 19	0.0797947	9.40972
GI_74358960	FGD3	-0.67	FYVE, RhoGEF and PH domain containing 3	0.0158152	6.9631
GI_74375623	CSF2RA	-0.67	colony stimulating factor 2 receptor, alpha, low-affinity (granulocyte-macrophage)	0.0158614	6.9631
GI_74377160	FAM149B1	-0.67	family with sequence similarity 149, member B1	0.00864214	6.9631
GI_8273436	VWCE	-0.67	von Willebrand factor C and EGF domains	0.00435484	4.09098
GI_87219926	SLCO2B1	-0.67	solute carrier organic anion transporter family, member 2B1	0.05241	9.40972
GI_112746650	HECW2	-0.64	HECT, C2 and WW domain containing E3 ubiquitin protein ligase 2	0.0127709	6.9631
GI_115545612	MORC3	-0.64	MORC family CW-type zinc finger 3	0.00357555	4.6313
GI_115546633	POLA2	-0.64	polymerase (DNA directed), alpha 2 (70kD subunit)	0.000384759	3.5881
GI_115547629	ARSK	-0.64	arylsulfatase family, member K	0.00479255	6.36087
GI_115547847	CSNK1D	-0.64	casein kinase 1, delta	0.000197608	2.97799
GI_115548281	ISG20	-0.64	interferon stimulated exonuclease gene 20kDa	0.00652993	6.9631
GI_115552074	NR2C1	-0.64	nuclear receptor subfamily 2, group C, member 1	0.0527639	9.40972
GI_182525282	PEA15	-0.64	phosphoprotein enriched in astrocytes 15	0.0447969	9.40972
GI_194042859	HELLS	-0.64	helicase, lymphoid-specific	0.0175151	6.9631
GI_194045041	DIAPH2	-0.64	diaphanous homolog 2 (Drosophila)	0.0012185	3.5881
GI_37794181	FXYD6	-0.64	FXYD domain containing ion transport regulator 6	0.00800754	6.9631
GI_40835892	PKN2	-0.64	protein kinase N2	0.0648624	9.40972
GI_59809167	LRRFIP1	-0.64	leucine rich repeat (in FLII) interacting protein 1	0.0078295	6.9631
GI_87212112	CCDC149	-0.64	coiled-coil domain containing 149	0.00607905	4.09098
GI_90242401	CCNA1	-0.64	cyclin A1	0.00511844	6.36087
GI_115546842	CNTF	-0.62	ciliary neurotrophic factor	0.014177	6.36087
GI_115555212	SIAH1	-0.62	seven in absentia homolog 1 (Drosophila)	0.0423544	9.40972
GI_181212233	RPL30	-0.62	ribosomal protein L30	0.0313569	9.40972
GI_183055612	TMTC4	-0.62	transmembrane and tetratricopeptide repeat containing 4	0.0430041	9.40972
GI_194035725	POLR1B	-0.62	polymerase (RNA) I polypeptide B, 128kDa	0.0276382	9.40972
GI_21550730	MAP4K5	-0.62	mitogen-activated protein kinase kinase kinase kinase 5	0.0227867	6.9631
GI_254708641	UNC45B	-0.62	unc-45 homolog B (C. elegans)	0.0500272	9.40972
GI_40800259	HEBP1	-0.62	heme binding protein 1	0.00735824	6.9631
GI_46179065	CSF1R	-0.62	colony stimulating factor 1 receptor	0.0401804	9.40972
GI_59781344	NOMO2	-0.62	NODAL modulator 2	0.031304	9.40972
GI_74365498	NUP98	-0.62	nucleoporin 98kDa	0.0286849	9.40972
GI_74371526	ZNF397	-0.62	zinc finger protein 397	0.0357372	9.40972
GI_87210951	CD3G	-0.62	CD3g molecule, gamma (CD3-TCR complex)	0.0044065	6.36087
GI_90240067	FABP4	-0.62	fatty acid binding protein 4, adipocyte	0.00827675	6.9631
GI_90245350	CBR1	-0.62	carbonyl reductase 1	0.00537698	6.36087
GI_112767618	CDC45	-0.6	CDC45 cell division cycle 45-like (S. cerevisiae)	0.00311927	4.6313
GI_115552473	PRMT5	-0.6	protein arginine methyltransferase 5	0.00435313	4.6313
GI_181359499	SMC2	-0.6	structural maintenance of chromosomes 2	0.0422775	9.40972
GI_181359923	MLL4	-0.6	myeloid/lymphoid or mixed-lineage leukemia 2	0.0168247	6.9631
GI_182738455	LAMC1	-0.6	laminin, gamma 1 (formerly LAMB2)	0.0129507	6.9631
GI_182857808	TNNI2	-0.6	troponin I type 2 (skeletal, fast)	0.0427221	9.40972
GI_194035631	XPO6	-0.6	exportin 6	0.0439355	9.40972
GI_194039853	IQGAP1	-0.6	IQ motif containing GTPase activating protein 1	0.00890146	6.9631
GI_21544685	MCM2	-0.6	minichromosome maintenance complex component 2	0.00943147	6.9631
GI_29281712	FAM119B	-0.6	family with sequence similarity 119, member B	0.00590018	6.9631
GI_33291505	TCIRG1	-0.6	phosphatase and tensin homolog	0.0499557	9.40972
GI_40407200	SLIT1	-0.6	slit homolog 1 (Drosophila)	0.0360335	9.40972
GI_40799122	EIF4EBP3	-0.6	eukaryotic translation initiation factor 4E binding protein 3	0.00842289	6.9631
GI_46168962	MAP3K5	-0.6	mitogen-activated protein kinase kinase kinase 5	0.0144362	6.9631
GI_46170146	CSNK1G1	-0.6	casein kinase 1, gamma 1	0.00438283	6.9631
GI_46170698	LYN	-0.6	v-yes-1 Yamaguchi sarcoma viral related oncogene homolog	0.0150867	6.9631
GI_59775772	KIAA1797	-0.6	KIAA1797	0.0103037	6.9631
GI_59808716	STIP1	-0.6	stress-induced-phosphoprotein 1	0.0535967	9.40972
GI_59822752	LOC100152808	-0.6		0.0101491	6.9631
GI_77601547	PPP1R12A	-0.6	protein phosphatase 1, regulatory (inhibitor) subunit 12A	0.0348876	9.40972
GI_87232259	ACSM2A	-0.6	acyl-CoA synthetase medium-chain family member 2A	0.00704097	6.36087
GI_90243497	NUBPL	-0.6	nucleotide binding protein-like	0.0500538	9.40972
GI_90246075	SCLT1	-0.6	sodium channel and clathrin linker 1	0.0349575	9.40972
GI_115553056	ALDH1L2	-0.58	aldehyde dehydrogenase 1 family, member L2	0.00418104	6.36087
GI_183079222	ASAP1	-0.58	ArfGAP with SH3 domain, ankyrin repeat and PH domain 1	0.0059533	6.36087
GI_194037639	TTC5	-0.58	tetratricopeptide repeat domain 5	0.0374105	9.40972
GI_220987947	TFG	-0.58	TRK-fused gene	0.000971889	3.5881
GI_37798528	NSUN2	-0.58	NOL1/NOP2/Sun domain family, member 2	0.0309948	9.40972
GI_40802349	ORC2L	-0.58	origin recognition complex, subunit 2-like (yeast)	0.0370161	9.40972
GI_40834444	FYTTD1	-0.58	forty-two-three domain containing 1	0.0181443	9.40972
GI_40836037	COIL	-0.58	coilin	0.00869126	6.36087
GI_59816312	THUMPD2	-0.58	THUMP domain containing 2	0.0484298	9.40972
GI_59818816	HERC1	-0.58	hect (homologous to the E6-AP (UBE3A) carboxyl terminus) domain and RCC1 (CHC1)-like domain (RLD) 1	0.00808686	6.9631
GI_62936312	SENP5	-0.58	SUMO1/sentrin specific peptidase 5	0.0335564	9.40972
GI_74368969	DNTTIP2	-0.58	deoxynucleotidyltransferase, terminal, interacting protein 2	0.00556092	6.9631
GI_77598376	GINS2	-0.58	GINS complex subunit 2 (Psf2 homolog)	0.00735867	6.9631
GI_90227294	LOC100155607	-0.58		0.0130122	6.9631
GI_115551239	UBE3C	-0.56	ubiquitin protein ligase E3C	0.0269648	9.40972
GI_14656683	LOC100152361	-0.56		0.00535849	6.9631
GI_181372922	TMC8	-0.56	transmembrane channel-like 8	0.0360521	9.40972
GI_182857370	MTHFD1L	-0.56	methylenetetrahydrofolate dehydrogenase (NADP+ dependent) 1-like	0.0123276	8.10014
GI_194044125	TRAK2	-0.56	trafficking protein, kinesin binding 2	0.0297978	9.40972
GI_194045008	NUDT4	-0.56	nudix (nucleoside diphosphate linked moiety X)-type motif 4	0.0329331	9.40972
GI_40801725	TRIM21	-0.56	tripartite motif-containing 21	0.0293852	9.40972
GI_40833681	GTPBP4	-0.56	GTP binding protein 4	0.00255076	4.09098
GI_51347943	UPRT	-0.56	uracil phosphoribosyltransferase (FUR1) homolog (S. cerevisiae)	0.0401432	9.40972
GI_59817972	PSAP	-0.56	prosaposin	0.0353304	9.40972
GI_62936635	LOC100153107	-0.56		0.00873691	6.9631
GI_72285993	MAMDC2	-0.56	MAM domain containing 2	0.00198602	4.09098
GI_74375662	FAM111B	-0.56	family with sequence similarity 111, member B	0.00982796	6.9631
GI_74381304	SEMA4D	-0.56	sema domain, immunoglobulin domain (Ig), transmembrane domain (TM) and short cytoplasmic domain, (semaphorin) 4D	0.0397005	9.40972
GI_178504770	SNX24	-0.54	sorting nexin 24	0.0294626	9.40972
GI_183045877	PHF3	-0.54	PHD finger protein 3	0.0332861	9.40972
GI_194044591	PAK1IP1	-0.54	PAK1 interacting protein 1	0.0209825	9.40972
GI_59816789	C7orf10	-0.54	chromosome 7 open reading frame 10	0.0086601	8.10014
GI_71956917	DST	-0.54	dystonin	0.00657277	6.9631
GI_74365875	MAP4K1	-0.54	mitogen-activated protein kinase kinase kinase kinase 1	0.00699682	6.9631
GI_87222366	PES1	-0.54	pescadillo homolog 1, containing BRCT domain (zebrafish)	0.0255469	9.40972
GI_87232928	FGR	-0.54	Gardner-Rasheed feline sarcoma viral (v-fgr) oncogene homolog	0.00282565	6.9631
GI_90234817	PRPF6	-0.54	PRP6 pre-mRNA processing factor 6 homolog (S. cerevisiae)	0.028619	9.40972
GI_115547086	HELZ	-0.51	helicase with zinc finger	0.00228763	4.6313
GI_183031426	IGSF5	-0.51	immunoglobulin superfamily, member 5	0.00544655	6.9631
GI_194033661	PAMR1	-0.51		0.0269174	9.40972
GI_194035041	GTPBP3	-0.51	GTP binding protein 3 (mitochondrial)	0.00524557	6.9631
GI_40798000	GSTM3	-0.51	glutathione S-transferase mu 3 (brain)	0.00501873	6.9631
GI_59816914	RFC3	-0.51	replication factor C (activator 1) 3, 38kDa	0.0276376	9.40972
GI_59817647	AMPD3	-0.51	adenosine monophosphate deaminase (isoform E)	0.00093086	6.36087
GI_74372306	ILKAP	-0.51	integrin-linked kinase-associated serine/threonine phosphatase 2C	0.00408918	6.9631
GI_74372921	VPS39	-0.51	vacuolar protein sorting 39 homolog (S. cerevisiae)	0.0274393	9.40972
GI_74375408	MAL	-0.51	CD8a molecule	0.00360207	6.9631
GI_87209264	TBCK	-0.51	transducin (beta)-like 1X-linked	0.0380451	9.40972
GI_87215256	LZIC	-0.51	leucine zipper and CTNNBIP1 domain containing	0.00730578	6.9631
GI_87217544	PDF	-0.51	prefoldin subunit 1	0.0255713	9.40972
GI_115547673	SFPQ	-0.49	splicing factor proline/glutamine-rich (polypyrimidine tract binding protein associated)	0.0321047	9.40972
GI_115551675	NPAT	-0.49	nuclear protein, ataxia-telangiectasia locus	0.0206098	9.40972
GI_181288746	VPREB3	-0.49	pre-B lymphocyte 3	0.0391257	9.40972
GI_182715936	NFE2L3	-0.49	nuclear factor (erythroid-derived 2)-like 3	0.013229	9.40972
GI_194041162	C2orf60	-0.49	chromosome 2 open reading frame 60	0.00171375	6.36087
GI_54540182	KIAA0133	-0.49	URB2 ribosome biogenesis 2 homolog (S. cerevisiae)	0.00310804	6.9631
GI_59774476	RPP30	-0.49	ribonuclease P/MRP 30kDa subunit	0.0202317	9.40972
GI_59783729	CA5B	-0.49	carbonic anhydrase VB, mitochondrial	0.00152423	6.36087
GI_74372784	RAPGEF6	-0.49	Rap guanine nucleotide exchange factor (GEF) 6	0.0174465	9.40972
GI_90229389	NBAS	-0.49		0.000454422	4.6313
GI_115546389	QTRTD1	-0.47	queuine tRNA-ribosyltransferase domain containing 1	0.024954	9.40972
GI_115553367	ZNF133	-0.47	zinc finger protein 133	0.0159875	9.40972
GI_115554948	ABT1	-0.47	activator of basal transcription 1	0.000540223	6.36087
GI_194041391	DAPP1	-0.47	dual adaptor of phosphotyrosine and 3-phosphoinositides	0.00139167	6.9631
GI_21551616	kif7	-0.47	kinesin family member 7	0.00273276	6.9631
GI_40391106	QSER1	-0.47	glutamine and serine rich 1	0.0209529	9.40972
GI_74365428	NOLC1	-0.47	nucleolar and coiled-body phosphoprotein 1	0.0209613	9.40972
GI_115545931	UBE2Q1	-0.45	ubiquitin-conjugating enzyme E2Q family member 1	0.0186613	9.40972
GI_115550099	UBE2T	-0.45	ubiquitin-conjugating enzyme E2T (putative)	0.0126278	9.40972
GI_182749560	PAK1	-0.45	p21 protein (Cdc42/Rac)-activated kinase 1	0.013757	9.40972
GI_183109983	UVRAG	-0.45	UV radiation resistance associated gene	0.0197095	9.40972
GI_194043233	RPLP1	-0.45	ribosomal protein, large, P1	0.0134026	9.40972
GI_21551708	PCDH1	-0.45	protocadherin 1	0.00931963	9.40972
GI_59788088	KIAA0907	-0.45	KIAA0907	3.74821e-05	4.09098
GI_74371823	PLA2G4A	-0.45	phospholipase A2, group IVA (cytosolic, calcium-dependent)	0.0107425	9.40972
GI_14657914	UGT2B4	-0.43	UDP glucuronosyltransferase 2 family, polypeptide B4	0.0127475	9.40972
GI_14659067	TRAF3IP3	-0.43	TRAF3 interacting protein 3	0.0131401	9.40972
GI_178549729	FAM91A1	-0.43	family with sequence similarity 91, member A1	0.000640831	6.9631
GI_220990868	ZBTB48	-0.43	zinc finger and BTB domain containing 48	0.0127309	9.40972
GI_34174891	PLCG2	-0.43	phospholipase C, gamma 2 (phosphatidylinositol-specific)	0.0085008	9.40972
GI_90228250	LARS	-0.43	leucyl-tRNA synthetase	0.000480939	6.9631
GI_112745789	TK1	-0.42	thymidine kinase 1, soluble	0.0126581	9.40972
GI_115554149	SPARC	-0.42	secreted protein, acidic, cysteine-rich (osteonectin)	0.00845805	9.40972
GI_194035780	SNX6	-0.42	sorting nexin 6	0.0106107	9.40972
GI_46177298	CLEC4G	-0.42	C-type lectin domain family 4, member G	0.000104931	6.36087
GI_46180944	GM2A	-0.42	GM2 ganglioside activator	0.00141508	8.42488
GI_74374892	RAD51L1	-0.42	RAD51-like 1 (S. cerevisiae)	0.0080727	9.40972
GI_59815882	TFEC	-0.4	transcription factor EC	0.0063442	9.40972
GI_87236443	ZNF77	-0.4	zinc finger protein 77	0.0112153	9.40972
GI_115545921	VSNL1	-0.38	visinin-like 1	0.00463171	9.40972
GI_40839487	URM1	-0.38	ubiquitin related modifier 1 homolog (S. cerevisiae)	0.00721758	9.40972
GI_46176795	NLRX1	-0.38	NLR family member X1	0.00319601	9.40972
GI_115553168	UHRF1BP1	-0.36	UHRF1 binding protein 1	0.00434001	9.40972
GI_34162287	VRK1	-0.36	vaccinia related kinase 1	0.00548297	9.40972
GI_194039759	HIST1H1A	0.44	histone cluster 1, H1a	0.00122914	9.40972
GI_52351432	UBL7	0.44	ubiquitin-like 7 (bone marrow stromal cell-derived)	0.00137413	9.40972
GI_194039555	LOC100152420	0.45		0.00183095	9.40972
GI_115553781	DDAH1	0.46	dimethylarginine dimethylaminohydrolase 1	0.00374038	9.40972
GI_169117919	BCKDHA	0.46	branched chain keto acid dehydrogenase E1, alpha polypeptide	0.000957351	9.40972
GI_40287633	IYD	0.46	iodotyrosine deiodinase	0.00254151	9.40972
GI_112777782	RNASEH2C	0.48	ribonuclease H2, subunit C	0.000150096	8.10014
GI_115553275	OXSM	0.48	3-oxoacyl-ACP synthase, mitochondrial	0.0021709	9.40972
GI_221003473	POFUT2	0.48	protein O-fucosyltransferase 2	0.000430962	8.42488
GI_90228158	TSPYL2	0.48	TSPY-like 2	1.32622e-05	6.9631
GI_115548822	RAC2	0.49	ras-related C3 botulinum toxin substrate 2 (rho family, small GTP binding protein Rac2)	0.000156517	8.10014
GI_115554491	TGIF1	0.49	TGFB-induced factor homeobox 1	0.00293713	9.40972
GI_115550672	FLAD1	0.5	FAD1 flavin adenine dinucleotide synthetase homolog (S. cerevisiae)	0.000306378	8.10014
GI_194042287	HNRPH3	0.5	heterogeneous nuclear ribonucleoprotein H3 (2H9)	0.000861098	8.42488
GI_52351717	GCSH	0.5	glycine cleavage system protein H (aminomethyl carrier)	0.00790089	9.40972
GI_90236909	DHRS13	0.51	dehydrogenase/reductase (SDR family) member 13	0.001914	8.42488
GI_90233955	KLHL34	0.52	kelch-like 34 (Drosophila)	0.00283391	8.42488
GI_90234271	RPL14	0.52	ribosomal protein L14	0.0014175	8.42488
GI_34171708	TMEM106B	0.53	transmembrane protein 106B	0.00601396	9.40972
GI_112782077	C2orf68	0.54	chromosome 2 open reading frame 68	0.00513405	9.40972
GI_115546887	TRIM11	0.54	tripartite motif-containing 11	0.00729756	9.40972
GI_40477849	CKAP4	0.54	cytoskeleton-associated protein 4	0.00365031	9.40972
GI_112749431	AASS	0.55	aminoadipate-semialdehyde synthase	0.00616852	9.40972
GI_113205825	MYOZ3	0.55	myozenin 3	0.00726084	9.40972
GI_115554410	SCAND1	0.55	SCAN domain containing 1	0.00154275	8.42488
GI_194035070	NARG2	0.55	NMDA receptor regulated 2	0.00287268	8.42488
GI_194037933	SLC22A23	0.55	solute carrier family 22, member 23	0.00797174	9.40972
GI_194043167	ZNRF3	0.55	zinc and ring finger 3	0.00146034	8.10014
GI_34162877	orm1	0.55	orosomucoid 1	0.00392483	8.42488
GI_62945809	SLC4A4	0.55	solute carrier family 4, sodium bicarbonate cotransporter, member 4	0.00359308	8.42488
GI_40393336	SNX15	0.56	sorting nexin 15	0.00104915	8.10014
GI_59812224	COL6A1	0.56	collagen, type VI, alpha 1	0.00952917	9.40972
GI_71390409	SCAP	0.56	SREBF chaperone	0.0095835	9.40972
GI_71954224	C19orf22	0.56	chromosome 19 open reading frame 22	0.00228344	8.10014
GI_90236853	HSD17B14	0.56	hydroxysteroid (17-beta) dehydrogenase 14	0.00308165	9.40972
GI_90243978	ZSCAN22	0.56	zinc finger and SCAN domain containing 22	0.00780339	9.40972
GI_113205689	PPP1CA	0.57	protein phosphatase 1, catalytic subunit, alpha isoform	0.0005744	6.9631
GI_40836565	BEX4	0.57	brain expressed, X-linked 4	0.00320231	9.40972
GI_4530564	INSR	0.57	insulin receptor	0.0076331	9.40972
GI_115548852	TMEM131	0.58	transmembrane protein 131	0.000333524	6.36087
GI_181359091	STRN	0.58	striatin, calmodulin binding protein	0.0158616	9.40972
GI_194041250	IL17RB	0.58	interleukin 17 receptor B	0.00602511	9.40972
GI_194042219	PCDH21	0.58	protocadherin 21	0.000584089	6.9631
GI_194043044	LOC100157712	0.58		0.01266	9.40972
GI_87238222	NTM	0.58	neurotrimin	0.00617399	8.42488
GI_90236137	rnf103	0.58	ring finger protein 103	0.00277996	8.42488
GI_115554778	ccbl1	0.58	cysteine conjugate-beta lyase, cytoplasmic	0.00392607	8.42488
GI_12008738	uba52	0.58	ubiquitin A-52 residue ribosomal protein fusion product 1	0.00503254	9.40972
GI_112746503	CADM1	0.59	cell adhesion molecule 1	0.000301892	6.36087
GI_194033940	LOC100154345	0.59		0.00105103	6.9631
GI_253737404	RPS20	0.59	ribosomal protein S20	0.00165351	8.10014
GI_46169186	ACO1	0.59	aconitase 1, soluble	0.00411734	8.10014
GI_74256782	PRSS22	0.59	protease, serine, 22	0.00318109	8.10014
GI_71044520	FCGR2B	0.6	Fc fragment of IgG, low affinity IIb, receptor (CD32)	0.0123752	9.40972
GI_112775697	TMEM38A	0.61	transmembrane protein 38A	0.00446559	8.42488
GI_179432496	GTPBP1	0.61	GTP binding protein 1	0.0150927	9.40972
GI_51312467	RPLP0	0.61	ribosomal protein, large, P0	0.00948937	9.40972
GI_59776148	DVL3	0.61	dishevelled, dsh homolog 3 (Drosophila)	0.0102475	9.40972
GI_115555117	SLC16A11	0.62	solute carrier family 16, member 11 (monocarboxylic acid transporter 11)	0.0017362	6.9631
GI_178597718	PRX	0.62	peroxiredoxin 6	0.0128666	9.40972
GI_41139177	ROBO4	0.62	roundabout homolog 4, magic roundabout (Drosophila)	0.0063035	8.42488
GI_115546864	RBMS2	0.63	RNA binding motif, single stranded interacting protein 2	0.00154346	6.36087
GI_40799074	PPM1B	0.63	protein phosphatase 1B (formerly 2C), magnesium-dependent, beta isoform	0.0141353	9.40972
GI_90237027	KCP	0.63	cysteine rich BMP regulator 2 (chordin-like)	0.0118137	9.40972
GI_115548860	FBXO8	0.64	F-box protein 8	0.00311433	8.10014
GI_34166568	ATP5J2	0.64	ATP synthase, H+ transporting, mitochondrial F0 complex, subunit F2	0.00951175	8.42488
GI_194038480	SLC39A9	0.65	solute carrier family 39 (zinc transporter), member 9	0.0115584	8.42488
GI_194042536	ERO1LB	0.65	ERO1-like beta (S. cerevisiae)	0.00587036	9.40972
GI_194043443	C22orf39	0.65	chromosome 22 open reading frame 39	0.0233317	9.40972
GI_194043951	PRKRA	0.65	protein kinase, interferon-inducible double stranded RNA dependent activator	0.0161385	8.42488
GI_292485824	SPACA3	0.65	sperm acrosome associated 3	0.00644735	8.42488
GI_40800721	SECTM1	0.65	secreted and transmembrane 1	0.000404294	4.6313
GI_115554426	SUMF2	0.66	sulfatase modifying factor 2	0.00195127	6.36087
GI_194035059	TLN2	0.67	talin 2	0.0170708	9.40972
GI_90232604	GOLT1A	0.67	golgi transport 1 homolog A (S. cerevisiae)	0.00656475	8.42488
GI_49343475	MT-ATP6	0.68		0.000152255	2.22881
GI_52350674	ING2	0.68	inhibitor of growth family, member 2	0.00114889	6.9631
GI_115551926	PLBD1	0.69	phospholipase C, delta 1	0.00655685	8.42488
GI_181376769	TTC9B	0.69	tetratricopeptide repeat domain 9B	0.0220884	9.40972
GI_194035014	ONECUT2	0.69	one cut homeobox 2	0.0105408	8.42488
GI_194043703	HJURP	0.69	Holliday junction recognition protein	0.00470339	8.42488
GI_261208525	IL28B	0.69	interleukin 28B (interferon, lambda 3)	0.00918864	8.10014
GI_2642649	CDH15	0.69	cadherin 15, type 1, M-cadherin (myotubule)	0.0155878	9.40972
GI_40431649	SEPSECS	0.69	Sep (O-phosphoserine) tRNA:Sec (selenocysteine) tRNA synthase	0.0190025	9.40972
GI_49325198	CBS	0.69	cystathionine-beta-synthase	0.00893492	8.42488
GI_59775643	ARMCX2	0.69	armadillo repeat containing, X-linked 2	0.0041807	8.10014
GI_194035639	ENPP2	0.7	ectonucleotide pyrophosphatase/phosphodiesterase 2	0.0165024	8.42488
GI_285005668	GKN3	0.7		0.0312397	9.40972
GI_40406919	LDB2	0.7	LIM domain binding 2	0.00139853	6.9631
GI_46174255	MYH3	0.7	myosin, heavy chain 3, skeletal muscle, embryonic	0.00741408	8.42488
GI_49327395	SFSWAP	0.7		0.0214595	9.40972
GI_108742557	VDR	0.7	cytochrome P450, family 27, subfamily B, polypeptide 1	0.00378528	8.10014
GI_112755154	LYPD3	0.7	LY6/PLAUR domain containing 3	0.00264029	6.9631
GI_115546746	VRK3	0.7	vaccinia related kinase 3	0.00380212	6.9631
GI_115546747	SAT2	0.7	solute carrier family 38, member 2	0.0165691	8.42488
GI_115549399	TP53I11	0.7	tumor protein D52	0.00881361	8.42488
GI_115554474	C8G	0.7	complement component 8, gamma polypeptide	0.00603776	6.9631
GI_182717827	CTNNBL1	0.7	catenin, beta like 1	0.0132935	9.40972
GI_209361547	SLC26A11	0.7	solute carrier family 26, member 11	0.0229956	9.40972
GI_221035546	mum1	0.7	interferon regulatory factor 4	0.0107064	8.42488
GI_49323990	GPX1	0.7	glutathione peroxidase 1	0.00275125	8.10014
GI_84129592	KLHDC1	0.7	kelch domain containing 1	0.000981044	4.6313
GI_87237509	INHA	0.7	inhibin, alpha	0.0215844	9.40972
GI_115547128	TMEM61	0.71	transmembrane protein 61	0.0152209	9.40972
GI_194036929	DPYS	0.71	dihydropyrimidinase	0.0123335	8.10014
GI_220994455	D2HGDH	0.71	D-2-hydroxyglutarate dehydrogenase	0.0139702	9.40972
GI_40393761	COQ3	0.71	coenzyme Q3 homolog, methyltransferase (S. cerevisiae)	0.0182826	8.42488
GI_52351749	CCS	0.71	copper chaperone for superoxide dismutase	0.0279408	9.40972
GI_59785672	ODC1	0.71	ornithine decarboxylase 1	0.0149765	9.40972
GI_90231516	AVIL	0.71	advillin	0.0013365	4.6313
GI_46174258	LLGL1	0.72	lethal giant larvae homolog 1 (Drosophila)	0.013454	9.40972
GI_87215235	TMEM38B	0.72	transmembrane protein 38B	0.0024532	6.9631
GI_90228033	UPF3A	0.72	UPF3 regulator of nonsense transcripts homolog A (yeast)	0.016071	8.42488
GI_115546913	POU6F2	0.73	POU class 6 homeobox 2	0.0152814	8.42488
GI_115550653	ECH1	0.73	enoyl Coenzyme A hydratase 1, peroxisomal	0.00265497	8.10014
GI_194041438	LGI3	0.73	leucine-rich repeat LGI family, member 3	0.00527758	6.9631
GI_253736291	MYBPC2	0.73	myosin binding protein C, fast type	0.0186738	9.40972
GI_59814717	CYGB	0.73	cytoglobin	0.0236004	9.40972
GI_112762997	C4BPA	0.74	complement component 4 binding protein, alpha	0.0181962	8.42488
GI_115547821	GOT1	0.74	glutamic-oxaloacetic transaminase 1, soluble (aspartate aminotransferase 1)	0.0033861	8.10014
GI_181246749	ZDHHC20	0.74	zinc finger, DHHC-type containing 20	0.00659844	6.9631
GI_59813914	GANAB	0.74	glucosidase, alpha; neutral AB	0.0146108	8.42488
GI_182594815	C6orf129	0.75	chromosome 6 open reading frame 129	0.00989063	8.10014
GI_59822831	NEDD8	0.75	neural precursor cell expressed, developmentally down-regulated 8	0.0152152	8.42488
GI_115550216	ANXA6	0.76	annexin A6	0.00984435	8.42488
GI_115553253	TGFA	0.76	transforming growth factor, alpha	0.0132525	9.40972
GI_115553364	MAGEH1	0.76	melanoma antigen family H, 1	0.0240316	9.40972
GI_153791907	CD36	0.76	CD36 molecule (thrombospondin receptor)	0.0103057	8.42488
GI_194037657	SLC17A8	0.76	solute carrier family 17 (sodium-dependent inorganic phosphate cotransporter), member 8	0.0224935	8.42488
GI_77595288	DENND1C	0.76	DENN/MADD domain containing 1C	0.0292224	8.42488
GI_112756793	c3	0.77	complement component 3	0.00367041	8.10014
GI_112779148	HP	0.77	haptoglobin	0.0095029	8.10014
GI_115548672	SFTPB	0.77	surfactant protein B	0.0252934	9.40972
GI_74253283	WBSCR27	0.77	Williams Beuren syndrome chromosome region 27	0.00343255	6.9631
GI_74259037	REEP6	0.77	receptor accessory protein 6	0.00670166	6.9631
GI_90243893	smc1a	0.77	structural maintenance of chromosomes 1A	0.00588784	6.36087
GI_90903444	AEBP1	0.77	AE binding protein 1	0.0310616	9.40972
GI_40394738	NONE	0.77		0.0246595	9.40972
GI_87225440	APOB	0.77	apolipoprotein B (including Ag(x) antigen)	0.00557762	8.10014
GI_90236829	SCRN2	0.77	secernin 2	0.0198709	8.42488
GI_115554371	THY1	0.78	Thy-1 cell surface antigen	0.00221175	4.09098
GI_194033425	TMEM181	0.78	transmembrane protein 181	0.0495426	9.40972
GI_194043027	SLC24A2	0.78	solute carrier family 24 (sodium/potassium/calcium exchanger), member 2	0.0358295	8.42488
GI_40416888	SUN2	0.78	unc-84 homolog B (C. elegans)	0.0351349	9.40972
GI_40483511	PPFIA1	0.78	protein tyrosine phosphatase, receptor type, f polypeptide (PTPRF), interacting protein (liprin), alpha 1	0.0197414	8.10014
GI_49327837	PPIB	0.78	peptidylprolyl isomerase B (cyclophilin B)	0.00818342	8.10014
GI_52351697	AK1	0.78	adenylate kinase 1	0.0293235	9.40972
GI_53801368	RXFP4	0.78	relaxin/insulin-like family peptide receptor 4	0.0232229	9.40972
GI_112782574	rb1	0.79	retinoblastoma 1	0.0302102	9.40972
GI_194042998	RNFT2	0.79	ring finger protein, transmembrane 2	0.0221575	8.42488
GI_194043575	ULK1	0.79	unc-51-like kinase 1 (C. elegans)	0.0121729	8.42488
GI_47522705	CD46	0.79	CD46 molecule, complement regulatory protein	0.00541542	8.10014
GI_84140293	ODF3	0.79	outer dense fiber of sperm tails 3	0.0280811	9.40972
GI_90228881	METTL10	0.79	methyltransferase like 10	0.0246499	8.42488
GI_194037240	C22orf33	0.8	chromosome 22 open reading frame 33	0.020688	9.40972
GI_2981066	VWF	0.8	von Willebrand factor	0.009446	8.10014
GI_115549964	BACE2	0.81	beta-site APP-cleaving enzyme 2	0.016179	9.40972
GI_194037668	LOC100157821	0.81		0.0176605	8.42488
GI_84129050	SPAG4	0.81	sperm associated antigen 4	0.0045745	6.9631
GI_90240615	NADSYN1	0.81	NAD synthetase 1	0.0254472	8.42488
GI_115550799	LRRC23	0.82	leucine rich repeat containing 23	0.019637	8.10014
GI_115550928	RETSAT	0.82	retinol saturase (all-trans-retinol 13,14-reductase)	0.00755009	6.36087
GI_124518413	MADCAM1	0.82	mucosal vascular addressin cell adhesion molecule 1	0.0144393	9.40972
GI_159792914	CIDEB	0.82	cell death-inducing DFFA-like effector b	0.0139403	8.10014
GI_84122984	IQCF1	0.82	IQ motif containing F1	0.0106958	8.42488
GI_115550634	ATF5	0.83	activating transcription factor 5	0.00564815	6.9631
GI_40424355	PCCA	0.83	propionyl Coenzyme A carboxylase, alpha polypeptide	0.038593	8.42488
GI_40800609	KIF25	0.83	kinesin family member 25	0.0168875	8.42488
GI_41131522	ADARB2	0.83	adenosine deaminase, RNA-specific, B2 (RED2 homolog rat)	0.030904	9.40972
GI_59824438	GLTPD2	0.83	glycolipid transfer protein domain containing 2	0.0197172	8.10014
GI_284519720	FADS2	0.84	fatty acid desaturase 2	0.00994677	6.36087
GI_194038182	gsta1	0.85	glutathione S-transferase alpha 1	0.0229932	9.40972
GI_221002623	MAGED4	0.85	melanoma antigen family D, 4	0.0199132	8.10014
GI_115546379	CTSL1	0.86	cathepsin L1	0.00587271	4.6313
GI_21545996	EEF1A1	0.86	eukaryotic translation elongation factor 1 alpha 1	0.00977735	8.42488
GI_59777853	RPL36AL	0.86	ribosomal protein L36a-like	0.000864459	3.54381
GI_59809624	NAV1	0.86	neuron navigator 1	0.0284005	8.42488
GI_113721135	QSOX1	0.87	quiescin Q6 sulfhydryl oxidase 1	0.0273405	8.10014
GI_29570243	LHX9	0.87	LIM homeobox 9	0.0172335	9.40972
GI_46172142	POLR3G	0.87	polymerase (RNA) III (DNA directed) polypeptide G (32kD)	0.0076217	6.9631
GI_34156049	CYB5D1	0.88	cytochrome b5 domain containing 1	0.0243575	9.40972
GI_49326786	RPL19	0.88	ribosomal protein L19	0.00378795	6.36087
GI_115549039	CAPG	0.89	capping protein (actin filament), gelsolin-like	0.0355253	9.40972
GI_190589909	MAR6	0.89	membrane-associated ring finger (C3HC4) 6	0.0281914	8.42488
GI_194041607	BUB3	0.89	budding uninhibited by benzimidazoles 3 homolog (yeast)	0.0451027	8.42488
GI_194044993	LOC100156369	0.89		0.00346215	6.36087
GI_37792489	CNPPD1	0.89		0.00654361	6.36087
GI_49325261	TPT1	0.89	adrenocortical dysplasia homolog (mouse)	0.00253322	4.09098
GI_71952921	SORL1	0.89	sortilin-related receptor, L(DLR class) A repeats-containing	0.015687	6.9631
GI_8327954	ADRA1B	0.89	adrenergic, alpha-1B-, receptor	0.0338918	8.42488
GI_115548404	VNN1	0.9	vanin 1	0.00533287	4.6313
GI_115551280	BHMT2	0.9	betaine-homocysteine methyltransferase 2	0.00138665	3.54381
GI_182554222	plekhf1	0.9	pleckstrin homology domain containing, family F (with FYVE domain) member 1	0.0391066	8.42488
GI_194043345	GSTT1	0.9	glutathione S-transferase theta 1	0.0222168	6.9631
GI_54504578	FOXS1	0.9	forkhead box S1	0.0297439	8.42488
GI_14655674	SLC7A5	0.9	solute carrier family 7 (cationic amino acid transporter, y+ system), member 5	0.0209897	8.42488
GI_40834030	SYNGR1	0.9	synaptogyrin 1	0.0587108	9.40972
GI_115548300	FKBP14	0.91	FK506 binding protein 14, 22 kDa	0.0397549	9.40972
GI_217314876	PPAP2C	0.91	phosphatidic acid phosphatase type 2C	0.0419095	9.40972
GI_40421696	MTRR	0.92	5-methyltetrahydrofolate-homocysteine methyltransferase reductase	0.000297953	3.54381
GI_194044867	SYCP3	0.93	synaptonemal complex protein 3	0.0274251	8.42488
GI_34159474	HBG2	0.93	hemoglobin, gamma G	0.0454566	9.40972
GI_47523599	ABAT	0.93	4-aminobutyrate aminotransferase	0.0116258	6.36087
GI_84131984	hipk4	0.93	homeodomain interacting protein kinase 4	0.0169178	9.40972
GI_115553282	NAGS	0.93	N-acetylglutamate synthase	0.0511884	9.40972
GI_46172273	C2orf54	0.93	chromosome 2 open reading frame 54	0.0445905	9.40972
GI_90227054	UPF2	0.93	UPF2 regulator of nonsense transcripts homolog (yeast)	0.0112255	6.36087
GI_115550025	RHOD	0.94	ras homolog gene family, member D	0.0147137	6.9631
GI_115550399	PDCD1	0.94	programmed cell death 1	0.0185445	8.42488
GI_115552100	znf688	0.94	zinc finger protein 688	0.0206602	8.10014
GI_18962011	sil1	0.94	SIL1 homolog, endoplasmic reticulum chaperone (S. cerevisiae)	0.0184065	8.42488
GI_221005455	MS4A4A	0.94	membrane-spanning 4-domains, subfamily A, member 4	0.0400331	9.40972
GI_224969339	TLR5	0.94	toll-like receptor 5	0.0528649	9.40972
GI_90241373	NUDT22	0.94	nudix (nucleoside diphosphate linked moiety X)-type motif 22	0.0237064	8.10014
GI_28974485	MTTP	0.95	microsomal triglyceride transfer protein	0.00245699	3.54381
GI_90230356	SPHK1	0.95	sphingosine kinase 1	0.0142084	8.42488
GI_52351642	TTC32	0.96	tetratricopeptide repeat domain 32	0.0677313	9.40972
GI_194034721	rps4x	0.96	ribosomal protein S4, X-linked	0.0109293	8.42488
GI_194044212	IDO2	0.97	indoleamine 2,3-dioxygenase 2	0.00122058	2.22881
GI_118537631	TMEM8	0.98	transmembrane protein 8 (five membrane-spanning domains)	0.0539513	8.42488
GI_52351510	AMACR	0.98	alpha-methylacyl-CoA racemase	0.00886091	6.9631
GI_90241948	ARHGDIB	0.98	Rho GDP dissociation inhibitor (GDI) beta	0.0198141	8.42488
GI_54494664	ZNF587	0.99	zinc finger protein 587	0.000549129	3.54381
GI_90241403	JARID1D	0.99	jumonji, AT rich interactive domain 1D	0.00891863	6.36087
GI_113721786	GPT2	0.99	glutamic pyruvate transaminase (alanine aminotransferase) 2	0.0258125	8.42488
GI_90236564	ANKRD6	0.99	ankyrin repeat domain 6	0.0240892	8.42488
GI_115549281	TNFRSF17	1	tumor necrosis factor receptor superfamily, member 17	0.0231096	9.40972
GI_194039254	TREM2	1	triggering receptor expressed on myeloid cells 2	0.00779782	8.10014
GI_87211953	G0S2	1	G0/G1switch 2	0.0427699	9.40972
GI_40427716	RNF125	1.01	ring finger protein 125	0.00217813	4.6313
GI_46175899	MCCC2	1.01	methylcrotonoyl-Coenzyme A carboxylase 2 (beta)	0.01143	6.36087
GI_59774206	NRP1	1.02	NEL-like 1 (chicken)	0.000295489	2.10941
GI_194038108	AMN	1.03	ATP-binding cassette, sub-family D (ALD), member 1	0.0375748	9.40972
GI_112762534	DHPS	1.04	deoxyhypusine synthase	0.014401	4.6313
GI_181307002	ACMSD	1.04	aminocarboxymuconate semialdehyde decarboxylase	0.0234166	6.9631
GI_46391809	PAX3	1.04	paired box 3	0.0330578	8.42488
GI_40410387	LEF1	1.04	lymphoid enhancer-binding factor 1	0.0110138	4.09098
GI_59789755	GOLPH3L	1.04	golgi phosphoprotein 3-like	0.0527742	8.42488
GI_194036871	LOC100155628	1.05		0.0368775	8.42488
GI_194040776	BTD	1.05	Sp8 transcription factor	0.000970288	2.22881
GI_52350731	NT5C3	1.05	5'-nucleotidase, cytosolic III	0.000515342	2.10941
GI_115547907	PLXDC2	1.06	plexin domain containing 2	0.00512192	6.36087
GI_1763195	OPRD1	1.06	opioid receptor, delta 1	0.00573845	4.6313
GI_112747197	CENPO	1.06	centromere protein O	0.0319514	8.42488
GI_116292414	CCR6	1.08	chemokine (C-C motif) receptor 6	0.0348073	8.42488
GI_62177153	fxyd2	1.08	FXYD domain containing ion transport regulator 2	0.0402571	8.42488
GI_221023749	chst7	1.09	carbohydrate (N-acetylglucosamine 6-O) sulfotransferase 7	0.00901776	8.42488
GI_115551404	AFG3L1P	1.1		0.00939726	4.09098
GI_74378300	TNIK	1.11	TRAF2 and NCK interacting kinase	0.0013519	2.10941
GI_194038478	ERH	1.12	enhancer of rudimentary homolog (Drosophila)	0.00187439	2.10941
GI_51493746	EHHADH	1.12	enoyl-Coenzyme A, hydratase/3-hydroxyacyl Coenzyme A dehydrogenase	0.00108792	2.22881
GI_194040379	LOC100157423	1.12		0.043108	8.42488
GI_194041486	znf74	1.12	zinc finger protein 74	0.00372265	6.9631
GI_115552450	PDZK1IP1	1.13	PDZK1 interacting protein 1	0.0611454	8.10014
GI_90236017	MAGED4B	1.14	melanoma antigen family D, 4B	0.0646963	9.40972
GI_49325716	RPL10A	1.15	ribosomal protein L10a	0.0387802	9.40972
GI_221032704	HLA-DRB2	1.16	major histocompatibility complex, class II, DR beta 2 (pseudogene)	0.0055385	6.9631
GI_59823415	C7orf50	1.17	chromosome 7 open reading frame 50	0.00022368	1.33226
GI_33290637	UGT8	1.18	UDP glycosyltransferase 8	0.00194215	3.54381
GI_115549302	CHM	1.23	choroideremia (Rab escort protein 1)	0.0301929	6.36087
GI_87211804	PCDH19	1.23	protocadherin 19	0.0150506	3.54381
GI_115554387	CYB5A	1.26	cytochrome b5 type A (microsomal)	0.0012343	1.62653
GI_221026221	BMP1	1.26	bone morphogenetic protein 1	0.0198944	8.10014
GI_115555063	CLEC3B	1.3	C-type lectin domain family 3, member B	0.0224191	4.6313
GI_46177451	EPHX2	1.32	epoxide hydrolase 2, cytoplasmic	0.0345159	8.10014
GI_115554122	TAT	1.32	tyrosine aminotransferase	0.00707122	4.6313
GI_115548836	MARCO	1.33	macrophage receptor with collagenous structure	0.00458815	4.09098
GI_87218556	ODF2L	1.36	outer dense fiber of sperm tails 2-like	0.00140584	2.62812
GI_112774690	GJB5	1.37	gap junction protein, beta 5, 31.1kDa	0.0859817	8.42488
GI_187692592	ABCC9	1.45	ATP-binding cassette, sub-family C (CFTR/MRP), member 9	0.000931943	0.794131
GI_194039426	ENPP4	1.48	ectonucleotide pyrophosphatase/phosphodiesterase 4 (putative function)	0.0469263	8.42488
GI_90227925	PPM1K	1.5	protein phosphatase 1K (PP2C domain containing)	0.000280354	1.33226
GI_165292376	CCNB2	1.54	cyclin B2	0.0234552	3.54381
GI_115550618	CYP2D25	1.56		0.0498714	6.36087
GI_194033894	ZNF300	1.59	zinc finger protein 300	0.00570158	2.62812
GI_183069645	CDCA7L	1.61	cell division cycle associated 7-like	0.00322607	4.6313
GI_41688299	ccr2	1.61	chemokine (C-C motif) receptor 2	0.0684118	8.10014
GI_46167301	TMEM37	1.64	transmembrane protein 37	0.0278521	3.54381
GI_7842655	SDR42E1	1.72	short chain dehydrogenase/reductase family 42E, member 1	0.000351837	1.62653
GI_194038893	EFS	1.73	embryonal Fyn-associated substrate	0.00099777	1.62653
GI_115550526	IL3RA	1.75	interleukin 3 receptor, alpha (low affinity)	0.0263407	3.54381
GI_59819426	DYNLL2	1.88	dynein, light chain, LC8-type 2	0.0861826	6.36087
GI_59818190	DYNLRB1	1.95	dynein, light chain, roadblock-type 1	0.0916448	6.9631
GI_87228539	DFNB59	1.99	deafness, autosomal recessive 59	0.00593746	3.54381
GI_194042430	ASAH2	2.03	N-acylsphingosine amidohydrolase (non-lysosomal ceramidase) 2	6.53029e-05	0
GI_182442880	SCGB1A1	2.11	secretoglobin, family 1A, member 1 (uteroglobin)	0.0145087	8.10014
GI_40426989	TNFSF15	2.15	tumor necrosis factor (ligand) superfamily, member 15	0.146362	8.42488
GI_47523445	CACNA2D1	2.24	calcium channel, voltage-dependent, alpha 2/delta subunit 1	7.82458e-05	0
GI_89753986	CYP4F56	2.24		0.097684	8.42488
GI_115552814	IL16	2.41	interleukin 16 (lymphocyte chemoattractant factor)	0.174183	8.42488
GI_84129540	SPATA22	2.43	spermatogenesis associated 22	0.00386317	2.97799
GI_115554482	RDH16	2.57	retinol dehydrogenase 16 (all-trans)	0.0669272	4.6313
GI_194034749	SLC27A2	2.61	solute carrier family 27 (fatty acid transporter), member 2	0.00590551	1.18423
GI_115546242	BANF1	2.65	barrier to autointegration factor 1	0.0321412	1.62653
GI_156103973	PON3	2.81	paraoxonase 3	0.0374861	4.09098
GI_74380175	PYY	2.83	peptide YY	0.077243	3.54381
GI_59808447	RPS6KB2	3.42	ribosomal protein S6 kinase, 70kDa, polypeptide 2	0.00300771	0
GI_227430404	CYP1A2	3.43	cytochrome P450, family 1, subfamily A, polypeptide 2	0.224986	9.40972
