# Supplementary material for: Coordinated miRNA/mRNA Expression Profiles for Understanding Breed-Specific Metabolic Characters of Liver between Erhualian and Large White Pigs
Source: PLoS One. 2012 Jun 12;7(6):e38716. doi: 10.1371/journal.pone.0038716 (PMC3373568; doi:10.1371/journal.pone.0038716)
Supplement: Table S3 — KEGG pathway analysis of DEGs selected at FDR<10%. (XLS) [file pone.0038716.s003.xls]

## Sheet: Table S3
Table S3 KEGG pathway analysis of DEGs selected at FDR<10%
Pathway	Count	p-Value	q-Value	Gene
Cell cycle	20	2.5e-17	1.67e-15	CCNB2;SMC1A;BUB3;RB1;CCNB3;CDC20;CCNB1;CDC45L;ORC1L;PCNA;PLK1;CHEK1;ANAPC7;MCM2;MCM7;CCNA1;MCM6;CCNE1;SKP2;ORC2L
Ribosome	14	2.67e-11	5.74e-10	RPL36AL;RPL19;RPS4X;RPL14;UBA52;RPL10A;RPLP1;RPLP0;RPS20;RPL37A;RPL27A;RPS15A;RPL30;RPL10A;RPL26
DNA polymerase	9	3.6e-10	6e-09	RNASEH2C;PCNA;POLA2;RFC1;MCM2;MCM7;MCM6;FEN1;RFC3
Glutathione metabolism	10	4.04e-10	6.35e-09	GSTT1;GPX1;GSTA1;ODC1;GSTM1;GSTO2;GSTM3;IDH2;ANPEP;RRM2
Pyrimidine metabolism	11	1.8e-08	1.8e-07	NT5C3;POLR3G;DPYS;NME4;DUT;POLA2;CTPS;POLR1B;TK1;RRM2;UPRT
p53 signaling pathway	9	1.52e-07	1.35e-06	CCNB2;CCNB3;ZMAT3;CCNB1;CHEK1;PTEN;CCNE1;RRM2;SIAH1
Metabolism of xenobiotics by cytochrome P450	9	1.73e-07	1.49e-06	GSTT1;GSTA1;CYP1A2;GSTM1;GSTO2;AKR1C3;UGT2B4;GSTM3;DHDH
ECM-receptor interaction	9	8.42e-07	5.76e-06	VWF;CD36;COL6A1;LAMA3;LAMA4;HMMR;ITGB3;LAMC1;COL6A3
Valine, leucine and isoleucine degradation	7	1.28e-06	7.57e-06	EHHADH;MCCC2;ABAT;PCCA;BCKDHA;ACAA2;ALDH9A1
Focal adhesion	13	1.51e-06	8.04e-06	PPP1CA;RAC2;VWF;COL6A1;TLN2;LAMA3;LAMA4;PTEN;PPP1R12A;ITGB3;LAMC1;COL6A3;PAK1
PPAR signaling pathway	8	2.1e-06	1e-05	SLC27A2;EHHADH;FADS2;CD36;CYP7A1;FABP4;UBC;ADIPOQ
Purine metabolism	11	2.69e-06	1.22e-05	NT5C3;POLR3G;AK1;PDE2A;NME4;POLA2;ADA;ENPP1;AMPD3;POLR1B;RRM2
Cytokine-cytokine receptor interaction	14	4.48e-06	1.76e-05	IL3RA;IL28B;TNFSF15;CCR6;TNFRSF17;IL17RB;TNFRSF10A;INHBA;CSF2RA;CCL8;IFNGR2;CNTF;TNFRSF1A;CSF1R
Arachidonic acid metabolism	7	5.64e-06	2.15e-05	GPX1;EPHX2;ALOX12;CBR3;AKR1C3;PLA2G4A;CBR1
Hematopoietic cell lineage	8	1.09e-05	3.77e-05	IL3RA;CD36;CD3G;CSF2RA;ITGB3;CD8A;ANPEP;CSF1R
Drug metabolism - cytochrome P450	7	2.69e-05	8.17e-05	GSTT1;GSTA1;CYP1A2;GSTM1;GSTO2;UGT2B4;GSTM3
Axon guidance	9	3.09e-05	8.58e-05	NRP1;RHOD;RAC2;ROBO2;SEMA4D;SLIT1;SLIT3;NGEF;PAK1
B cell receptor signaling pathway	7	3.51e-05	9.45e-05	RAC2;FCGR2B;SYK;PLCG2;LYN;DAPP1;CARD11
MAPK signaling pathway	13	3.54e-05	9.45e-05	CACNA2D1;RAC2;PPM1B;GNG12;MAPT;PLA2G4A;MAP2K5;ARRB2;MAP3K5;TNFRSF1A;FGFR4;PAK1;MAP4K1
Inositol phosphate metabolism	6	5.29e-05	0.000137	IMPA2;PLCD1;PTEN;PLCG2;CDIPT;ITPKA
Amyotrophic lateral sclerosis (ALS)	6	5.87e-05	0.000151	GPX1;CCS;CASP1;ALS2;MAP3K5;TNFRSF1A
Regulation of actin cytoskeleton	11	7.82e-05	0.000192	PPP1CA;RAC2;CYFIP1;DIAPH2;GNG12;PPP1R12A;FGD3;IQGAP1;ITGB3;FGFR4;PAK1
Small cell lung cancer	7	8.49e-05	0.000204	RB1;LAMA3;LAMA4;PTEN;LAMC1;CCNE1;SKP2
Sphingolipid metabolism	5	0.000103	0.00024	ASAH2;UGT8;SPHK1;PPAP2C;SMPD3
beta-Alanine metabolism	4	0.000155	0.000342	EHHADH;ABAT;DPYS;ALDH9A1
Tryptophan metabolism	5	0.000166	0.000355	EHHADH;IDO2;ACMSD;CYP1A2;ALDH9A1
Nicotinate and nicotinamide metabolism	4	0.000184	0.000389	NT5C3;NADSYN1;BST1;ENPP1
Glutamate metabolism	4	0.000184	0.000389	ABAT;GOT1;GPT2;NADSYN1
Complement and coagulation cascades	6	0.00019	0.000396	SERPINA1;C8G;C3;CD46;VWF;C4BPA
Reductive carboxylate cycle (CO2 fixation)	3	0.000197	0.000408	ACO1;IDH2;ACLY
Cell adhesion molecules (CAMs)	8	0.000237	0.000475	CADM1;MPZ;PDCD1;MADCAM1;CDH15;NEO1;PTPRC;CD8A
Ubiquitin mediated proteolysis	8	0.000303	0.000589	UBE2C;CDC20;ANAPC7;UBE3C;HERC1;SKP2;SIAH1;UBE2Q1
Phosphatidylinositol signaling system	6	0.000322	0.000615	IMPA2;PLCD1;PTEN;PLCG2;CDIPT;ITPKA
Urea cycle and metabolism of amino groups	4	0.000342	0.000638	SAT2;NAGS;ODC1;ALDH9A1
Alanine and aspartate metabolism	4	0.000393	0.000709	ABAT;GOT1;GPT2;DARS2
Calcium signaling pathway	9	0.000432	0.000764	SPHK1;ADRA1B;ADORA2B;BST1;PLCD1;PLCG2;PHKA2;GNA14;ITPKA
Pantothenate and CoA biosynthesis	3	0.000715	0.00117063	VNN1;DPYS;ENPP1
Propanoate metabolism	4	0.000731	0.00117605	EHHADH;ABAT;PCCA;ALDH9A1
Butanoate metabolism	4	0.00112033	0.0017093	EHHADH;ABAT;ALDH9A1;ACSM2A
Retinol metabolism	5	0.00114622	0.00173887	RDH16;RETSAT;CYP1A2;UGT2B4;DHRS4
Lysine biosynthesis	2	0.0014202	0.00208932	AASS;KARS
Aminoacyl-tRNA biosynthesis	4	0.00149384	0.00215017	SEPSECS;DARS2;KARS;LARS
Epithelial cell signaling in Helicobacter pylori infection	5	0.00159889	0.00225875	PLCG2;LYN;TCIRG1;IGSF5;PAK1
Nucleotide excision repair	4	0.00194628	0.00269567	PCNA;RFC1;GTF2H5;RFC3
Alkaloid biosynthesis I	2	0.00211326	0.00286417	TAT;GOT1
T cell receptor signaling pathway	6	0.00213933	0.00288485	PDCD1;CD3G;PTPRC;CD8A;CARD11;PAK1
Phenylalanine metabolism	3	0.00227169	0.00302515	TAT;GOT1;PRDX6
Mismatch repair	3	0.00258919	0.00334121	PCNA;RFC1;RFC3
Adherens junction	5	0.00272554	0.00347359	LEF1;RAC2;INSR;PARD3;IQGAP1
Fc epsilon RI signaling pathway	5	0.00272554	0.00347359	RAC2;SYK;PLA2G4A;PLCG2;LYN
Prostate cancer	5	0.00433807	0.00507224	LEF1;RB1;TGFA;PTEN;CCNE1
Bile acid biosynthesis	3	0.00506361	0.00581499	CYP7A1;ACAA2;ALDH9A1
O-Glycan biosynthesis	3	0.00611914	0.00687364	B4GALT5;GALNT7;GALNTL2
Phenylalanine, tyrosine and tryptophan biosynthesis	2	0.00613994	0.00687364	TAT;GOT1
Tight junction	6	0.00633392	0.00704648	MYH3;LLGL1;PARD3;PTEN;MPDZ;IGSF5
Natural killer cell mediated cytotoxicity	6	0.00678821	0.00748947	RAC2;TNFRSF10A;SYK;PLCG2;IFNGR2;PAK1
Citrate cycle (TCA cycle)	3	0.00729648	0.00780826	ACO1;IDH2;ACLY
Glioma	4	0.00796157	0.00827136	RB1;TGFA;PTEN;PLCG2
Systemic lupus erythematosus	6	0.00829255	0.00858182	C8G;C3;FCGR2B;FCGR2C;HIST1H2BD;TRIM21
Ether lipid metabolism	3	0.00859878	0.00882953	ENPP2;PPAP2C;PLA2G4A
Primary immunodeficiency	3	0.00859878	0.00882953	ADA;PTPRC;CD8A
Adipocytokine signaling pathway	4	0.00884564	0.00882953	CD36;PRKAB2;TNFRSF1A;ADIPOQ
Base excision repair	3	0.00929765	0.00916042	PCNA;PARP1;FEN1
Circadian rhythm	2	0.0103908	0.0100885	CSNK1D;BHLHE40
Pancreatic cancer	4	0.0118742	0.0113635	RAC2;RB1;TGFA;RALA
Non-homologous end-joining	2	0.0120265	0.0113901	FEN1;LIG4
VEGF signaling pathway	4	0.0136093	0.0125733	RAC2;SPHK1;PLA2G4A;PLCG2
Riboflavin metabolism	2	0.0137668	0.0126097	FLAD1;ENPP1
Glyoxylate and dicarboxylate metabolism	2	0.0137668	0.0126097	ACO1;MTHFD1L
Fatty acid metabolism	3	0.0170648	0.0152896	EHHADH;ACAA2;ALDH9A1
Tyrosine metabolism	3	0.0191595	0.0168276	TAT;ECH1;GOT1
Limonene and pinene degradation	2	0.0195881	0.0170637	EHHADH;ALDH9A1
alpha-Linolenic acid metabolism	2	0.0195881	0.0170637	FADS2;PLA2G4A
ErbB signaling pathway	4	0.0213102	0.0183542	RPS6KB2;TGFA;PLCG2;PAK1
Lysine degradation	3	0.0237563	0.0200562	EHHADH;AASS;ALDH9A1
Drug metabolism - other enzymes	3	0.0237563	0.0200562	DPYS;UGT2B4;TK1
Insulin signaling pathway	5	0.0264377	0.0215867	RPS6KB2;PPP1CA;INSR;PRKAB2;PHKA2
Non-small cell lung cancer	3	0.0275605	0.0223667	RB1;TGFA;PLCG2
Biosynthesis of unsaturated fatty acids	2	0.0286531	0.0231129	FADS2;FADS1
Methionine metabolism	2	0.0311354	0.0248901	TAT;CBS
Acute myeloid leukemia	3	0.034576	0.0270727	RPS6KB2;LEF1;CCNA1
Tetrachloroethene degradation	1	0.0357832	0.0278141	EPHX2
Wnt signaling pathway	5	0.0377367	0.0289531	LEF1;RAC2;DVL3;TBL1X;SIAH1
Ascorbate and aldarate metabolism	2	0.0390626	0.0298846	UGT2B4;ALDH9A1
Jak-STAT signaling pathway	5	0.0404882	0.0306242	IL3RA;IL28B;CSF2RA;IFNGR2;CNTF
Biotin metabolism	1	0.0474247	0.0352033	BTD
Thyroid cancer	2	0.0476628	0.0352033	LEF1;TFG
RNA polymerase	2	0.0476628	0.0352033	POLR3G;POLR1B
Linoleic acid metabolism	2	0.050669	0.0372689	CYP1A2;PLA2G4A
Glycerophospholipid metabolism	3	0.0510809	0.0374173	PPAP2C;PLA2G4A;CDIPT
Renal cell carcinoma	3	0.0547651	0.0398427	TGFA;EGLN3;PAK1
Bisphenol A degradation	1	0.0589258	0.0418088	PON3
Ubiquinone biosynthesis	1	0.0589258	0.0418088	COQ3
Folate biosynthesis	2	0.0600768	0.0421011	DDX18;DDX56
Alzheimer's disease	5	0.0643145	0.0447187	BACE2;ATP5H;MAPT;TNFRSF1A;BACE1
Fatty acid biosynthesis	1	0.0702883	0.0478749	OXSM
Caprolactam degradation	1	0.0815138	0.053677	EHHADH
Caffeine metabolism	1	0.0815138	0.053677	CYP1A2
Methane metabolism	1	0.0815138	0.053677	PRDX6
Colorectal cancer	3	0.0816212	0.053677	LEF1;RAC2;DVL3
Apoptosis	3	0.0932026	0.0596765	IL3RA;TNFRSF10A;TNFRSF1A
N-Glycan biosynthesis	2	0.0950749	0.0607297	GANAB;MAN2A1
ABC transporters - General	2	0.0988371	0.0629071	ABCC9;ABCD1
Type II diabetes mellitus	2	0.10264	0.0650605	INSR;ADIPOQ
Alkaloid biosynthesis II	1	0.103561	0.0650605	PRDX6
Glycerolipid metabolism	2	0.110365	0.0687533	PPAP2C;ALDH9A1
Fatty acid elongation in mitochondria	1	0.114385	0.0700478	ACAA2
Valine, leucine and isoleucine biosynthesis	1	0.125079	0.0741012	LARS
mTOR signaling pathway	2	0.130291	0.0764563	RPS6KB2;ULK1
Endometrial cancer	2	0.130291	0.0764563	LEF1;PTEN
Starch and sucrose metabolism	2	0.130291	0.0764563	UGT2B4;ENPP1
Basal cell carcinoma	2	0.142614	0.0811894	LEF1;DVL3
Cysteine metabolism	1	0.146082	0.0822001	GOT1
N-Glycan degradation	1	0.146082	0.0822001	MANBA
3-Chloroacrylic acid degradation	1	0.146082	0.0822001	ALDH9A1
Hedgehog signaling pathway	2	0.15096	0.084147	CSNK1D;CSNK1G1
Cholera - Infection	2	0.159401	0.0872131	PLCG2;TCIRG1
Benzoate degradation via CoA ligation	1	0.166582	0.0907701	EHHADH
One carbon pool by folate	1	0.176647	0.0952822	MTHFD1L
Leukocyte transendothelial migration	3	0.180379	0.0967091	THY1;RAC2;PLCG2
Renin-angiotensin system	1	0.18659	0.0990449	ANPEP
gamma-Hexachlorocyclohexane degradation	1	0.196414	0.102828	PON3
Melanoma	2	0.211519	0.107881	RB1;PTEN
Long-term depression	2	0.211519	0.107881	PLA2G4A;LYN
Long-term potentiation	2	0.229264	0.114632	PPP1CA;PPP1R12A
Chondroitin sulfate biosynthesis	1	0.234538	0.116614	CHST7
Oxidative phosphorylation	3	0.236353	0.116972	ATP5J2;ATP5H;TCIRG1
Nitrogen metabolism	1	0.252918	0.12368	CA5B
Glycosylphosphatidylinositol(GPI)-anchor biosynthesis	1	0.261942	0.127393	PGAP1
Pentose and glucuronate interconversions	1	0.261942	0.127393	UGT2B4
Selenoamino acid metabolism	1	0.270857	0.131131	CBS
Glycosphingolipid biosynthesis - lactoseries	1	0.270857	0.131131	B3GNT4
TGF-beta signaling pathway	2	0.282867	0.136574	RPS6KB2;INHBA
Biosynthesis of steroids	1	0.288367	0.138728	CYP27B1
Homologous recombination	1	0.288367	0.138728	RAD51L1
Antigen processing and presentation	2	0.291796	0.139873	CTSL1;CD8A
Aminosugars metabolism	1	0.296963	0.142095	NANS
Gap junction	2	0.309605	0.147352	CSNK1D;MAP2K5
Histidine metabolism	1	0.313846	0.148972	ALDH9A1
Regulation of autophagy	1	0.346409	0.161839	ULK1
Toll-like receptor signaling pathway	2	0.349286	0.162756	TLR5;TIRAP
Arginine and proline metabolism	1	0.354305	0.164664	GOT1
Melanogenesis	2	0.358006	0.165951	LEF1;DVL3
Neuroactive ligand-receptor interaction	4	0.373227	0.17211	OPRD1;ADRA1B;PARD3;ADORA2B
Porphyrin and chlorophyll metabolism	1	0.392383	0.179856	UGT2B4
Pyruvate metabolism	1	0.392383	0.179856	ALDH9A1
Bladder cancer	1	0.399725	0.182751	RB1
Glycine, serine and threonine metabolism	1	0.406978	0.185274	CBS
Androgen and estrogen metabolism	1	0.421224	0.191108	UGT2B4
Notch signaling pathway	1	0.435128	0.196581	DVL3
Pathogenic Escherichia coli infection - EHEC	1	0.487489	0.218572	TLR5
Pathogenic Escherichia coli infection - EPEC	1	0.487489	0.218572	TLR5
Glycolysis / Gluconeogenesis	1	0.540626	0.24098	ALDH9A1
Chronic myeloid leukemia	1	0.59816	0.266181	RB1
GnRH signaling pathway	1	0.727781	0.322519	PLA2G4A
Parkinson's disease	1	0.808779	0.356932	ATP5H
Olfactory transduction	2	0.948069	0.417025	CLCA2;ARRB2
